# Supplementary material for: 3,5-Dimethyl-1-{2-[(5-methyl-1,3,4-thia­diazol-2-yl)sulfan­yl]acet­yl}-2,6-diphenylpiperidin-4-one
Source: Acta Crystallogr Sect E Struct Rep Online. 2013 May 11;69(Pt 6):o845. doi: 10.1107/S1600536813012014 (PMC3684930; doi:10.1107/S1600536813012014)
Supplement: Supplementary file 1 [file e-69-0o845-sup1.cif]

##############################################################################
#                                                                            #
# This CIF contains the data in a paper accepted for publication in          #
# Acta Crystallographica Section E. It conforms to the requirements of       #
# Notes for Authors for Acta Crystallographica Section E, and has been       #
# peer reviewed under the auspices of the IUCr Commission on Journals.       #
#                                                                            #
# Full details of the Crystallographic Information File format               #
# are given in the paper "The Crystallographic Information File (CIF):       #
# a New Standard Archive File for Crystallography" by S. R. Hall, F. H.      #
# Allen and I. D. Brown [Acta Cryst. (1991), A47, 655-685].                  #
#                                                                            #
# The current version of the core CIF dictionary is obtainable from          #
# ftp://ftp.iucr.org/pub/cif_core.dic.                                       #
#                                                                            #
# Software is freely available for graphical display of the structure(s)     #
# in this CIF. For information consult the CIF software page                 #
# http://www.iucr.org/resources/cif/software.                                #
#                                                                            #
# This file may be used for bona fide research purposes within the           #
# scientific community so long as proper attribution is given to the journal # 
# article from which it was obtained.                                        #
#                                                                            #
##############################################################################
data_global
_audit_creation_method     SHELXL-97
_journal_date_recd_electronic     2013-04-22
_journal_date_accepted     2013-05-02
_journal_name_full     'Acta Crystallographica, Section E'
_journal_year     2013
_journal_volume     69
_journal_issue      6
_journal_page_first     o845
_journal_page_last     o845
_journal_paper_category     QO
_journal_paper_doi     10.1107/S1600536813012014
_journal_coeditor_code     NG5326
_publ_contact_author_name     'M.N. Ponnuswamy'
_publ_contact_author_address
;
    Centre of Advanced Study in Crystallography and Biophysics
    University of Madras
    Guindy Campus
    Chennai - 600 025
    India
;
_publ_contact_author_email     'mnpsy2004@yahoo.com'
_publ_contact_author_fax     '+9144 22352494'
_publ_contact_author_phone     '+9144 22300122'
_publ_section_title
;\
3,5-Dimethyl-1-{2-[(5-methyl-1,3,4-thiadiazol-2-yl)sulfanyl]acetyl}-2,6-\
diphenylpiperidin-4-one
;
loop_
    _publ_author_name
    _publ_author_address
    'S. Ganesan'
;
      Research Development Centre
      Orchid Chemicals and Pharmaceuticals Ltd
      Sozhinganallur
      Chennai 600 119
      India
      Department of Chemistry
      Presidency College (Autonomous)
      Chennai 600 005
      India
;
    'P. Sugumar'
;
      Centre of Advanced Study in Crystallography and Biophysics
      University of Madras
      Guindy Campus
      Chennai 600 025
      India
;
    'S. Ananthan'
;
      Department of Chemistry
      Presidency College (Autonomous)
      Chennai 600 005
      India
;
    'M. N. Ponnuswamy'
;
      Centre of Advanced Study in Crystallography and Biophysics
      University of Madras
      Guindy Campus
      Chennai 600 025
      India
;
data_I
_audit_creation_method     SHELXL-97
_chemical_name_systematic
;\
3,5-Dimethyl-1-{2-[(5-methyl-1,3,4-thiadiazol-2-yl)sulfanyl]acetyl}-2,6-\
diphenylpiperidin-4-one
;
_chemical_name_common
;
;
_chemical_formula_moiety     'C24 H25 N3 O2 S2'
_chemical_formula_sum     'C24 H25 N3 O2 S2'
_chemical_formula_iupac     'C24 H25 N3 O2 S2'
_chemical_formula_weight     451.59
_chemical_melting_point     ?
_symmetry_cell_setting     orthorhombic
_symmetry_space_group_name_H-M     'P 21 21 21'
_symmetry_space_group_name_Hall     'P 2ac 2ab'
loop_
    _symmetry_equiv_pos_as_xyz
    'x, y, z'
    '-x+1/2, -y, z+1/2'
    'x+1/2, -y+1/2, -z'
    '-x, y+1/2, -z+1/2'
_cell_length_a     9.1342(6)
_cell_length_b     9.2874(6)
_cell_length_c     27.0454(14)
_cell_angle_alpha     90.00
_cell_angle_beta     90.00
_cell_angle_gamma     90.00
_cell_volume     2294.3(2)
_cell_formula_units_Z     4
_cell_measurement_reflns_used     4138
_cell_measurement_theta_min     1.51
_cell_measurement_theta_max     28.41
_cell_measurement_temperature     293(2)
_exptl_crystal_description     'Block'
_exptl_crystal_colour     'White Crystalline'
_exptl_crystal_size_max     0.30
_exptl_crystal_size_mid     0.30
_exptl_crystal_size_min     0.25
_exptl_crystal_density_diffrn     1.307
_exptl_crystal_density_meas     ?
_exptl_crystal_density_method     'not measured'
_exptl_crystal_F_000     952
_exptl_absorpt_coefficient_mu     0.258
_exptl_absorpt_correction_type     multi-scan
_exptl_absorpt_process_details     '(<i>SADABS</i>; Bruker, 2008)'
_exptl_absorpt_correction_T_min     0.9266
_exptl_absorpt_correction_T_max     0.9383
_exptl_special_details     ?
_diffrn_ambient_temperature     293(2)
_diffrn_radiation_type     MoK\a
_diffrn_radiation_wavelength     0.71073
_diffrn_radiation_source     'fine-focus sealed tube'
_diffrn_radiation_monochromator     graphite
_diffrn_measurement_device_type     'Bruker SMART APEXII CCD'
_diffrn_measurement_method     '\w and \f scans'
_diffrn_detector_area_resol_mean     ?
_diffrn_reflns_number     10655
_diffrn_reflns_av_R_equivalents     0.0329
_diffrn_reflns_av_sigmaI/netI     0.0400
_diffrn_reflns_theta_min     1.51
_diffrn_reflns_theta_max     25.50
_diffrn_reflns_theta_full     25.50
_diffrn_measured_fraction_theta_max     0.998
_diffrn_measured_fraction_theta_full     0.998
_diffrn_reflns_limit_h_min     -11
_diffrn_reflns_limit_h_max     10
_diffrn_reflns_limit_k_min     -10
_diffrn_reflns_limit_k_max     11
_diffrn_reflns_limit_l_min     -32
_diffrn_reflns_limit_l_max     32
_diffrn_standards_number     ?
_diffrn_standards_interval_count     ?
_diffrn_standards_interval_time     ?
_diffrn_standards_decay_%     ?
_refine_special_details
;
Refinement of <i>F</i>^2^ against ALL reflections. The weighted <i>R</i>-factor
<i>wR</i> and goodness of fit <i>S</i> are based on <i>F</i>^2^, conventional
<i>R</i>-factors <i>R</i> are based on <i>F</i>, with <i>F</i> set to zero for
negative <i>F</i>^2^. The threshold expression of <i>F</i>^2^ >
\s(<i>F</i>^2^) is used only for calculating <i>R</i>-factors(gt) <i>etc</i>.
and is not relevant to the choice of reflections for refinement.
<i>R</i>-factors based on <i>F</i>^2^ are statistically about twice as large
as those based on <i>F</i>, and <i>R</i>- factors based on ALL data will be
even larger.
;
_reflns_number_total     4215
_reflns_number_gt     3623
_reflns_threshold_expression     >2sigma(I)
_refine_ls_structure_factor_coef     Fsqd
_refine_ls_matrix_type     full
_refine_ls_R_factor_all     0.0495
_refine_ls_R_factor_gt     0.0396
_refine_ls_wR_factor_gt     0.0927
_refine_ls_wR_factor_ref     0.0975
_refine_ls_goodness_of_fit_ref     1.057
_refine_ls_restrained_S_all     1.057
_refine_ls_number_reflns     4215
_refine_ls_number_parameters     293
_refine_ls_number_restraints     2
_refine_ls_hydrogen_treatment     constr
_refine_ls_weighting_scheme     calc
_refine_ls_weighting_details
         'calc w=1/[\s^2^(Fo^2^)+(0.0407P)^2^+0.4037P] where P=(Fo^2^+2Fc^2^)/3'
_atom_sites_solution_hydrogens     geom
_atom_sites_solution_primary     direct
_atom_sites_solution_secondary     difmap
_refine_ls_shift/su_max     0.003
_refine_ls_shift/su_mean     0.000
_refine_diff_density_max     0.178
_refine_diff_density_min     -0.235
_refine_ls_extinction_method     none
_refine_ls_extinction_coef     ?
_refine_ls_abs_structure_details     'Flack (1983), 1461 Friedel pairs'
_refine_ls_abs_structure_Flack     0.26(8)
loop_
    _atom_type_symbol
    _atom_type_description
    _atom_type_scat_dispersion_real
    _atom_type_scat_dispersion_imag
    _atom_type_scat_source
    'C' 'C' 0.0033 0.0016
                         'International Tables Vol C Tables 4.2.6.8 and 6.1.1.4'
    'H' 'H' 0.0000 0.0000
                         'International Tables Vol C Tables 4.2.6.8 and 6.1.1.4'
    'N' 'N' 0.0061 0.0033
                         'International Tables Vol C Tables 4.2.6.8 and 6.1.1.4'
    'O' 'O' 0.0106 0.0060
                         'International Tables Vol C Tables 4.2.6.8 and 6.1.1.4'
    'S' 'S' 0.1246 0.1234
                         'International Tables Vol C Tables 4.2.6.8 and 6.1.1.4'
_computing_data_collection     '<i>APEX2</i> (Bruker, 2008)'
_computing_cell_refinement     '<i>SAINT</i> (Bruker, 2008)'
_computing_data_reduction     '<i>SAINT</i> (Bruker, 2008)'
_computing_structure_solution     '<i>SHELXS97</i> (Sheldrick, 2008)'
_computing_structure_refinement     '<i>SHELXL97</i> (Sheldrick, 2008)'
_computing_molecular_graphics     '<i>ORTEP-3 for Windows</i> (Farrugia, 2012)'
_computing_publication_material
             '<i>SHELXL97</i>  (Sheldrick, 2008) and <i>PLATON</i> (Spek, 2009)'
loop_
    _atom_site_type_symbol
    _atom_site_label
    _atom_site_fract_x
    _atom_site_fract_y
    _atom_site_fract_z
    _atom_site_U_iso_or_equiv
    _atom_site_adp_type
    _atom_site_calc_flag
    _atom_site_refinement_flags
    _atom_site_occupancy
    _atom_site_symmetry_multiplicity
    _atom_site_disorder_assembly
    _atom_site_disorder_group
    C C2 0.8537(3) 0.3491(3) 0.31092(8) 0.0434(6) Uani d . 1 1 . .
    H H2 0.9412 0.4016 0.3003 0.052 Uiso calc R 1 1 . .
    C C3 0.7285(3) 0.4013(3) 0.27855(9) 0.0498(6) Uani d . 1 1 . .
    H H3 0.7412 0.3594 0.2456 0.060 Uiso calc R 1 1 . .
    C C4 0.5804(3) 0.3549(3) 0.29802(10) 0.0557(7) Uani d . 1 1 . .
    C C5 0.5761(3) 0.2856(3) 0.34821(9) 0.0468(6) Uani d . 1 1 . .
    H H5 0.6113 0.1866 0.3442 0.056 Uiso calc R 1 1 . .
    C C6 0.6804(2) 0.3605(3) 0.38547(8) 0.0409(5) Uani d . 1 1 . .
    H H6 0.6351 0.4523 0.3948 0.049 Uiso calc R 1 1 . .
    C C7 0.6940(2) 0.2704(3) 0.43237(9) 0.0420(6) Uani d . 1 1 . .
    C C8 0.6392(3) 0.3216(3) 0.47632(9) 0.0565(7) Uani d . 1 1 . .
    H H8 0.5926 0.4105 0.4773 0.068 Uiso calc R 1 1 . .
    C C9 0.6530(4) 0.2415(4) 0.51908(11) 0.0761(10) Uani d . 1 1 . .
    H H9 0.6165 0.2776 0.5487 0.091 Uiso calc R 1 1 . .
    C C10 0.7197(4) 0.1100(4) 0.51842(13) 0.0766(10) Uani d . 1 1 . .
    H H10 0.7295 0.0570 0.5474 0.092 Uiso calc R 1 1 . .
    C C11 0.7717(4) 0.0571(4) 0.47490(13) 0.0716(9) Uani d . 1 1 . .
    H H11 0.8162 -0.0329 0.4741 0.086 Uiso calc R 1 1 . .
    C C12 0.7588(3) 0.1361(3) 0.43181(10) 0.0559(7) Uani d . 1 1 . .
    H H12 0.7941 0.0986 0.4022 0.067 Uiso calc R 1 1 . .
    C C13 0.8916(3) 0.1899(3) 0.30846(8) 0.0431(6) Uani d . 1 1 . .
    C C14 1.0060(3) 0.1415(3) 0.33779(9) 0.0569(7) Uani d . 1 1 . .
    H H14 1.0598 0.2074 0.3562 0.068 Uiso calc R 1 1 . .
    C C15 1.0411(3) -0.0013(4) 0.34010(12) 0.0689(9) Uani d . 1 1 . .
    H H15 1.1161 -0.0316 0.3609 0.083 Uiso calc R 1 1 . .
    C C16 0.9671(4) -0.1006(3) 0.31216(12) 0.0705(9) Uani d . 1 1 . .
    H H16 0.9906 -0.1978 0.3143 0.085 Uiso calc R 1 1 . .
    C C17 0.8584(4) -0.0551(3) 0.28114(12) 0.0667(8) Uani d . 1 1 . .
    H H17 0.8097 -0.1209 0.2611 0.080 Uiso calc R 1 1 . .
    C C18 0.8208(3) 0.0898(3) 0.27956(10) 0.0535(7) Uani d . 1 1 . .
    H H18 0.7463 0.1197 0.2585 0.064 Uiso calc R 1 1 . .
    C C19 0.7301(4) 0.5638(3) 0.27324(12) 0.0756(9) Uani d . 1 1 . .
    H H19A 0.8236 0.5941 0.2608 0.113 Uiso calc R 1 1 . .
    H H19B 0.7130 0.6073 0.3049 0.113 Uiso calc R 1 1 . .
    H H19C 0.6546 0.5929 0.2506 0.113 Uiso calc R 1 1 . .
    C C20 0.4220(3) 0.2764(4) 0.36868(12) 0.0714(9) Uani d . 1 1 . .
    H H20A 0.4243 0.2312 0.4006 0.107 Uiso calc R 1 1 . .
    H H20B 0.3621 0.2205 0.3467 0.107 Uiso calc R 1 1 . .
    H H20C 0.3820 0.3715 0.3717 0.107 Uiso calc R 1 1 . .
    C C21 0.9216(3) 0.4863(3) 0.38323(9) 0.0447(6) Uani d . 1 1 . .
    C C22 0.8900(3) 0.5401(3) 0.43507(9) 0.0444(6) Uani d . 1 1 A .
    H H22A 0.9070 0.4641 0.4590 0.053 Uiso calc R 1 1 . .
    H H22B 0.7889 0.5711 0.4377 0.053 Uiso calc R 1 1 . .
    C C23 0.9909(3) 0.7090(3) 0.50966(9) 0.0471(6) Uani d U 1 1 A .
    C C24 0.9507(4) 0.7112(5) 0.59575(11) 0.0869(12) Uani d U 1 1 . .
    N N1 0.8240(2) 0.3941(2) 0.36250(7) 0.0391(4) Uani d . 1 1 . .
    N N2 1.0669(3) 0.8047(3) 0.53206(9) 0.0749(8) Uani d . 1 1 . .
    N N3 1.0440(3) 0.8048(3) 0.58237(9) 0.0874(10) Uani d . 1 1 A .
    O O1 0.4720(3) 0.3740(3) 0.27404(9) 0.1004(9) Uani d . 1 1 . .
    O O2 1.0350(2) 0.5239(2) 0.36260(7) 0.0672(6) Uani d . 1 1 . .
    S S1 1.01181(9) 0.68920(7) 0.44633(2) 0.0565(2) Uani d U 1 1 . .
    S S2 0.88298(10) 0.60962(11) 0.54817(3) 0.0817(3) Uani d . 1 1 A .
    C C25A 0.884(3) 0.715(3) 0.6474(4) 0.123(7) Uani d P 0.69(4) 1 A 1
    H H25A 0.8855 0.6198 0.6613 0.185 Uiso calc PR 0.69(4) 1 A 1
    H H25B 0.7853 0.7490 0.6455 0.185 Uiso calc PR 0.69(4) 1 A 1
    H H25C 0.9407 0.7784 0.6680 0.185 Uiso calc PR 0.69(4) 1 A 1
    C C25B 0.951(3) 0.649(3) 0.6513(6) 0.076(6) Uani d PU 0.31(4) 1 A 2
    H H25D 1.0483 0.6177 0.6598 0.113 Uiso calc PR 0.31(4) 1 A 2
    H H25E 0.8853 0.5682 0.6534 0.113 Uiso calc PR 0.31(4) 1 A 2
    H H25F 0.9202 0.7224 0.6738 0.113 Uiso calc PR 0.31(4) 1 A 2
loop_
    _atom_site_aniso_label
    _atom_site_aniso_U_11
    _atom_site_aniso_U_22
    _atom_site_aniso_U_33
    _atom_site_aniso_U_12
    _atom_site_aniso_U_13
    _atom_site_aniso_U_23
    C2 0.0469(13) 0.0527(15) 0.0307(11) -0.0076(12) 0.0032(10) -0.0014(10)
    C3 0.0618(16) 0.0515(15) 0.0360(13) 0.0021(13) -0.0031(11) -0.0025(12)
    C4 0.0517(15) 0.0668(18) 0.0485(15) 0.0017(13) -0.0114(12) -0.0039(13)
    C5 0.0402(13) 0.0516(15) 0.0485(14) -0.0038(11) -0.0022(11) -0.0039(12)
    C6 0.0387(12) 0.0446(13) 0.0393(12) 0.0024(10) 0.0010(10) -0.0030(11)
    C7 0.0361(12) 0.0488(15) 0.0411(13) -0.0055(11) 0.0021(10) -0.0002(11)
    C8 0.0613(17) 0.0627(17) 0.0456(15) -0.0139(14) 0.0082(13) -0.0046(14)
    C9 0.088(2) 0.100(3) 0.0400(15) -0.036(2) 0.0062(15) -0.0004(18)
    C10 0.074(2) 0.093(3) 0.063(2) -0.032(2) -0.0199(17) 0.030(2)
    C11 0.0616(19) 0.071(2) 0.082(2) 0.0007(16) -0.0033(17) 0.0289(19)
    C12 0.0499(14) 0.0580(16) 0.0597(17) 0.0043(13) 0.0076(13) 0.0088(14)
    C13 0.0428(13) 0.0522(14) 0.0344(11) -0.0030(12) 0.0071(10) -0.0059(11)
    C14 0.0457(14) 0.0730(18) 0.0520(15) 0.0061(15) 0.0007(13) -0.0141(13)
    C15 0.0548(18) 0.083(2) 0.0684(19) 0.0264(17) 0.0023(15) -0.0010(17)
    C16 0.069(2) 0.0571(17) 0.085(2) 0.0112(17) 0.0170(17) -0.0013(17)
    C17 0.072(2) 0.0482(16) 0.080(2) -0.0047(15) 0.0036(17) -0.0152(15)
    C18 0.0551(16) 0.0556(16) 0.0499(15) -0.0007(13) -0.0023(12) -0.0042(13)
    C19 0.096(3) 0.0586(18) 0.072(2) 0.0069(18) 0.0009(19) 0.0069(17)
    C20 0.0438(15) 0.100(3) 0.0701(19) -0.0074(16) 0.0006(14) -0.0088(19)
    C21 0.0460(14) 0.0477(14) 0.0404(13) -0.0020(12) 0.0018(11) -0.0019(11)
    C22 0.0424(12) 0.0435(13) 0.0474(14) -0.0041(11) 0.0012(11) -0.0111(11)
    C23 0.0478(13) 0.0401(13) 0.0533(14) -0.0038(12) -0.0056(12) -0.0073(11)
    C24 0.085(2) 0.128(3) 0.0478(16) -0.058(2) 0.0071(16) -0.0245(19)
    N1 0.0402(10) 0.0430(11) 0.0342(9) -0.0039(9) 0.0017(8) -0.0036(9)
    N2 0.097(2) 0.0737(17) 0.0540(14) -0.0434(16) 0.0062(13) -0.0155(13)
    N3 0.106(2) 0.105(2) 0.0513(14) -0.057(2) 0.0087(14) -0.0253(15)
    O1 0.0660(14) 0.159(2) 0.0759(14) -0.0036(16) -0.0281(12) 0.0246(16)
    O2 0.0582(12) 0.0878(14) 0.0554(11) -0.0297(11) 0.0149(10) -0.0213(10)
    S1 0.0768(5) 0.0470(3) 0.0457(3) -0.0182(3) 0.0007(3) -0.0046(3)
    S2 0.0872(6) 0.1083(7) 0.0495(4) -0.0573(5) 0.0084(4) -0.0189(4)
    C25A 0.122(10) 0.190(16) 0.058(4) -0.076(11) 0.007(5) -0.031(6)
    C25B 0.077(11) 0.117(14) 0.033(5) -0.028(9) 0.015(6) -0.015(6)
_geom_special_details
;
All e.s.d.'s (except the e.s.d. in the dihedral angle between two l.s. planes)
are estimated using the full covariance matrix. The cell e.s.d.'s are taken
into account individually in the estimation of e.s.d.'s in distances, angles
and torsion angles; correlations between e.s.d.'s in cell parameters are only
used when they are defined by crystal symmetry. An approximate (isotropic)
treatment of cell e.s.d.'s is used for estimating e.s.d.'s involving l.s.
planes.
;
loop_
    _geom_bond_atom_site_label_1
    _geom_bond_atom_site_label_2
    _geom_bond_site_symmetry_2
    _geom_bond_distance
    _geom_bond_publ_flag
    C2 N1 . 1.481(3) ?
    C2 C3 . 1.519(3) ?
    C2 C13 . 1.520(3) ?
    C2 H2 . 0.9800 ?
    C3 C4 . 1.515(4) ?
    C3 C19 . 1.516(4) ?
    C3 H3 . 0.9800 ?
    C4 O1 . 1.197(3) ?
    C4 C5 . 1.503(4) ?
    C5 C20 . 1.515(4) ?
    C5 C6 . 1.552(3) ?
    C5 H5 . 0.9800 ?
    C6 N1 . 1.484(3) ?
    C6 C7 . 1.525(3) ?
    C6 H6 . 0.9800 ?
    C7 C8 . 1.375(4) ?
    C7 C12 . 1.381(4) ?
    C8 C9 . 1.380(4) ?
    C8 H8 . 0.9300 ?
    C9 C10 . 1.365(5) ?
    C9 H9 . 0.9300 ?
    C10 C11 . 1.361(5) ?
    C10 H10 . 0.9300 ?
    C11 C12 . 1.382(4) ?
    C11 H11 . 0.9300 ?
    C12 H12 . 0.9300 ?
    C13 C18 . 1.376(4) ?
    C13 C14 . 1.387(4) ?
    C14 C15 . 1.366(4) ?
    C14 H14 . 0.9300 ?
    C15 C16 . 1.370(5) ?
    C15 H15 . 0.9300 ?
    C16 C17 . 1.367(4) ?
    C16 H16 . 0.9300 ?
    C17 C18 . 1.389(4) ?
    C17 H17 . 0.9300 ?
    C18 H18 . 0.9300 ?
    C19 H19A . 0.9600 ?
    C19 H19B . 0.9600 ?
    C19 H19C . 0.9600 ?
    C20 H20A . 0.9600 ?
    C20 H20B . 0.9600 ?
    C20 H20C . 0.9600 ?
    C21 O2 . 1.227(3) ?
    C21 N1 . 1.357(3) ?
    C21 C22 . 1.516(3) ?
    C22 S1 . 1.802(2) ?
    C22 H22A . 0.9700 ?
    C22 H22B . 0.9700 ?
    C23 N2 . 1.280(3) ?
    C23 S2 . 1.705(3) ?
    C23 S1 . 1.733(3) ?
    C24 N3 . 1.270(4) ?
    C24 C25A . 1.523(10) ?
    C24 C25B . 1.61(2) ?
    C24 S2 . 1.711(3) ?
    N2 N3 . 1.377(3) ?
    C25A H25A . 0.9600 ?
    C25A H25B . 0.9600 ?
    C25A H25C . 0.9600 ?
    C25B H25D . 0.9600 ?
    C25B H25E . 0.9600 ?
    C25B H25F . 0.9600 ?
loop_
    _geom_angle_atom_site_label_1
    _geom_angle_atom_site_label_2
    _geom_angle_atom_site_label_3
    _geom_angle_site_symmetry_1
    _geom_angle_site_symmetry_3
    _geom_angle
    _geom_angle_publ_flag
    N1 C2 C3 . . 108.3(2) ?
    N1 C2 C13 . . 110.96(19) ?
    C3 C2 C13 . . 117.2(2) ?
    N1 C2 H2 . . 106.6 ?
    C3 C2 H2 . . 106.6 ?
    C13 C2 H2 . . 106.6 ?
    C4 C3 C19 . . 108.9(2) ?
    C4 C3 C2 . . 112.4(2) ?
    C19 C3 C2 . . 111.4(2) ?
    C4 C3 H3 . . 108.0 ?
    C19 C3 H3 . . 108.0 ?
    C2 C3 H3 . . 108.0 ?
    O1 C4 C5 . . 122.1(3) ?
    O1 C4 C3 . . 120.6(3) ?
    C5 C4 C3 . . 117.3(2) ?
    C4 C5 C20 . . 112.2(2) ?
    C4 C5 C6 . . 112.2(2) ?
    C20 C5 C6 . . 111.0(2) ?
    C4 C5 H5 . . 107.0 ?
    C20 C5 H5 . . 107.0 ?
    C6 C5 H5 . . 107.0 ?
    N1 C6 C7 . . 113.06(18) ?
    N1 C6 C5 . . 111.39(18) ?
    C7 C6 C5 . . 110.1(2) ?
    N1 C6 H6 . . 107.3 ?
    C7 C6 H6 . . 107.3 ?
    C5 C6 H6 . . 107.3 ?
    C8 C7 C12 . . 118.5(2) ?
    C8 C7 C6 . . 120.0(2) ?
    C12 C7 C6 . . 121.4(2) ?
    C7 C8 C9 . . 120.3(3) ?
    C7 C8 H8 . . 119.8 ?
    C9 C8 H8 . . 119.8 ?
    C10 C9 C8 . . 120.8(3) ?
    C10 C9 H9 . . 119.6 ?
    C8 C9 H9 . . 119.6 ?
    C11 C10 C9 . . 119.3(3) ?
    C11 C10 H10 . . 120.3 ?
    C9 C10 H10 . . 120.3 ?
    C10 C11 C12 . . 120.6(3) ?
    C10 C11 H11 . . 119.7 ?
    C12 C11 H11 . . 119.7 ?
    C7 C12 C11 . . 120.4(3) ?
    C7 C12 H12 . . 119.8 ?
    C11 C12 H12 . . 119.8 ?
    C18 C13 C14 . . 117.4(2) ?
    C18 C13 C2 . . 125.1(2) ?
    C14 C13 C2 . . 117.5(2) ?
    C15 C14 C13 . . 121.2(3) ?
    C15 C14 H14 . . 119.4 ?
    C13 C14 H14 . . 119.4 ?
    C14 C15 C16 . . 120.8(3) ?
    C14 C15 H15 . . 119.6 ?
    C16 C15 H15 . . 119.6 ?
    C17 C16 C15 . . 119.3(3) ?
    C17 C16 H16 . . 120.4 ?
    C15 C16 H16 . . 120.4 ?
    C16 C17 C18 . . 119.9(3) ?
    C16 C17 H17 . . 120.1 ?
    C18 C17 H17 . . 120.1 ?
    C13 C18 C17 . . 121.4(3) ?
    C13 C18 H18 . . 119.3 ?
    C17 C18 H18 . . 119.3 ?
    C3 C19 H19A . . 109.5 ?
    C3 C19 H19B . . 109.5 ?
    H19A C19 H19B . . 109.5 ?
    C3 C19 H19C . . 109.5 ?
    H19A C19 H19C . . 109.5 ?
    H19B C19 H19C . . 109.5 ?
    C5 C20 H20A . . 109.5 ?
    C5 C20 H20B . . 109.5 ?
    H20A C20 H20B . . 109.5 ?
    C5 C20 H20C . . 109.5 ?
    H20A C20 H20C . . 109.5 ?
    H20B C20 H20C . . 109.5 ?
    O2 C21 N1 . . 123.1(2) ?
    O2 C21 C22 . . 119.2(2) ?
    N1 C21 C22 . . 117.7(2) ?
    C21 C22 S1 . . 106.97(17) ?
    C21 C22 H22A . . 110.3 ?
    S1 C22 H22A . . 110.3 ?
    C21 C22 H22B . . 110.3 ?
    S1 C22 H22B . . 110.3 ?
    H22A C22 H22B . . 108.6 ?
    N2 C23 S2 . . 113.6(2) ?
    N2 C23 S1 . . 118.8(2) ?
    S2 C23 S1 . . 127.58(15) ?
    N3 C24 C25A . . 120.8(5) ?
    N3 C24 C25B . . 120.7(8) ?
    N3 C24 S2 . . 113.9(2) ?
    C25A C24 S2 . . 124.0(4) ?
    C25B C24 S2 . . 120.2(8) ?
    C21 N1 C2 . . 116.55(19) ?
    C21 N1 C6 . . 122.68(19) ?
    C2 N1 C6 . . 119.78(18) ?
    C23 N2 N3 . . 112.7(2) ?
    C24 N3 N2 . . 112.5(2) ?
    C23 S1 C22 . . 100.39(12) ?
    C23 S2 C24 . . 87.25(14) ?
    C24 C25A H25A . . 109.5 ?
    C24 C25A H25B . . 109.5 ?
    C24 C25A H25C . . 109.5 ?
    C24 C25B H25D . . 109.5 ?
    C24 C25B H25E . . 109.5 ?
    H25D C25B H25E . . 109.5 ?
    C24 C25B H25F . . 109.5 ?
    H25D C25B H25F . . 109.5 ?
    H25E C25B H25F . . 109.5 ?
loop_
    _geom_torsion_atom_site_label_1
    _geom_torsion_atom_site_label_2
    _geom_torsion_atom_site_label_3
    _geom_torsion_atom_site_label_4
    _geom_torsion_site_symmetry_1
    _geom_torsion_site_symmetry_2
    _geom_torsion_site_symmetry_3
    _geom_torsion_site_symmetry_4
    _geom_torsion
    _geom_torsion_publ_flag
    N1 C2 C3 C4 . . . . -52.8(3) ?
    C13 C2 C3 C4 . . . . 73.6(3) ?
    N1 C2 C3 C19 . . . . 69.8(3) ?
    C13 C2 C3 C19 . . . . -163.8(2) ?
    C19 C3 C4 O1 . . . . 64.1(4) ?
    C2 C3 C4 O1 . . . . -171.9(3) ?
    C19 C3 C4 C5 . . . . -115.6(3) ?
    C2 C3 C4 C5 . . . . 8.4(3) ?
    O1 C4 C5 C20 . . . . -13.2(4) ?
    C3 C4 C5 C20 . . . . 166.4(3) ?
    O1 C4 C5 C6 . . . . -139.0(3) ?
    C3 C4 C5 C6 . . . . 40.6(3) ?
    C4 C5 C6 N1 . . . . -43.1(3) ?
    C20 C5 C6 N1 . . . . -169.6(2) ?
    C4 C5 C6 C7 . . . . -169.4(2) ?
    C20 C5 C6 C7 . . . . 64.1(3) ?
    N1 C6 C7 C8 . . . . 121.4(2) ?
    C5 C6 C7 C8 . . . . -113.2(3) ?
    N1 C6 C7 C12 . . . . -59.6(3) ?
    C5 C6 C7 C12 . . . . 65.8(3) ?
    C12 C7 C8 C9 . . . . 1.9(4) ?
    C6 C7 C8 C9 . . . . -179.0(2) ?
    C7 C8 C9 C10 . . . . -0.7(5) ?
    C8 C9 C10 C11 . . . . -0.6(5) ?
    C9 C10 C11 C12 . . . . 0.7(5) ?
    C8 C7 C12 C11 . . . . -1.8(4) ?
    C6 C7 C12 C11 . . . . 179.2(3) ?
    C10 C11 C12 C7 . . . . 0.5(5) ?
    N1 C2 C13 C18 . . . . 124.6(2) ?
    C3 C2 C13 C18 . . . . -0.5(3) ?
    N1 C2 C13 C14 . . . . -55.0(3) ?
    C3 C2 C13 C14 . . . . 179.8(2) ?
    C18 C13 C14 C15 . . . . -3.8(4) ?
    C2 C13 C14 C15 . . . . 175.8(3) ?
    C13 C14 C15 C16 . . . . 2.2(5) ?
    C14 C15 C16 C17 . . . . 1.0(5) ?
    C15 C16 C17 C18 . . . . -2.2(5) ?
    C14 C13 C18 C17 . . . . 2.5(4) ?
    C2 C13 C18 C17 . . . . -177.1(3) ?
    C16 C17 C18 C13 . . . . 0.5(5) ?
    O2 C21 C22 S1 . . . . 15.4(3) ?
    N1 C21 C22 S1 . . . . -166.73(18) ?
    O2 C21 N1 C2 . . . . -5.2(4) ?
    C22 C21 N1 C2 . . . . 177.0(2) ?
    O2 C21 N1 C6 . . . . -173.8(2) ?
    C22 C21 N1 C6 . . . . 8.5(3) ?
    C3 C2 N1 C21 . . . . -117.4(2) ?
    C13 C2 N1 C21 . . . . 112.6(2) ?
    C3 C2 N1 C6 . . . . 51.5(3) ?
    C13 C2 N1 C6 . . . . -78.4(3) ?
    C7 C6 N1 C21 . . . . -70.2(3) ?
    C5 C6 N1 C21 . . . . 165.2(2) ?
    C7 C6 N1 C2 . . . . 121.6(2) ?
    C5 C6 N1 C2 . . . . -3.0(3) ?
    S2 C23 N2 N3 . . . . 0.2(4) ?
    S1 C23 N2 N3 . . . . -177.5(2) ?
    C25A C24 N3 N2 . . . . -166.3(15) ?
    C25B C24 N3 N2 . . . . 156.0(14) ?
    S2 C24 N3 N2 . . . . 1.3(5) ?
    C23 N2 N3 C24 . . . . -1.0(5) ?
    N2 C23 S1 C22 . . . . 177.6(2) ?
    S2 C23 S1 C22 . . . . 0.2(2) ?
    C21 C22 S1 C23 . . . . -167.14(17) ?
    N2 C23 S2 C24 . . . . 0.4(3) ?
    S1 C23 S2 C24 . . . . 177.8(2) ?
    N3 C24 S2 C23 . . . . -1.0(3) ?
    C25A C24 S2 C23 . . . . 166.2(16) ?
    C25B C24 S2 C23 . . . . -155.8(14) ?
loop_
    _geom_hbond_atom_site_label_D
    _geom_hbond_atom_site_label_H
    _geom_hbond_atom_site_label_A
    _geom_hbond_site_symmetry_A
    _geom_hbond_distance_DH
    _geom_hbond_distance_HA
    _geom_hbond_distance_DA
    _geom_hbond_angle_DHA
    C6 H6 N3 3_466 0.98 2.48 3.460(4) 174.5
    C22 H22B N2 3_466 0.97 2.47 3.403(4) 160.7
    C22 H22B N3 3_466 0.97 2.57 3.505(4) 160.8
