# Supplementary material for: 3,5-Dimethyl-1-{2-[(5-methyl-1,3,4-thia­diazol-2-yl)sulfan­yl]acet­yl}-2,6-diphenylpiperidin-4-one
Source: Acta Crystallogr Sect E Struct Rep Online. 2013 May 11;69(Pt 6):o845. doi: 10.1107/S1600536813012014 (PMC3684930; doi:10.1107/S1600536813012014)
Supplement: Supplementary file 2 [file e-69-0o845-Isup2.hkl]

# 
# h,k,l, Fc-squared, Fo-squared, sigma(Fo-squared) and status flag 
# 
data_I
_shelx_title ' 157 in P2(1)2(1)2(1)' 
_shelx_refln_list_code          4 
_shelx_F_calc_maximum      149.99 
_exptl_crystal_F_000       952.00 
_reflns_d_resolution_high  0.8255 
 
loop_ 
 _symmetry_equiv_pos_as_xyz 
 'x, y, z' 
 '-x+1/2, -y, z+1/2' 
 'x+1/2, -y+1/2, -z' 
 '-x, y+1/2, -z+1/2' 
 
_cell_length_a     9.1342 
_cell_length_b     9.2874 
_cell_length_c    27.0454 
_cell_angle_alpha  90.000 
_cell_angle_beta   90.000 
_cell_angle_gamma  90.000 
 
_shelx_F_squared_multiplier     1.000 
 
loop_ 
 _refln_index_h 
 _refln_index_k 
 _refln_index_l 
 _refln_F_squared_calc 
 _refln_F_squared_meas 
 _refln_F_squared_sigma 
 _refln_observed_status 
   2   0   0    12099.76    12467.20    492.07 o 
   4   0   0      378.05      373.39     17.84 o 
   6   0   0       62.74       75.00      7.55 o 
   8   0   0       80.57       83.23      9.15 o 
  10   0   0       31.62       33.38      8.00 o 
   1   1   0     4304.32     4108.99     66.27 o 
   2   1   0     3266.78     3221.45     74.12 o 
   3   1   0     4515.75     4509.89    103.18 o 
   4   1   0      643.75      642.92     16.50 o 
   5   1   0      467.82      434.41     16.12 o 
   6   1   0      218.74      185.45      8.48 o 
   7   1   0      237.38      224.21     10.27 o 
   8   1   0       38.22       34.98      5.00 o 
   9   1   0      112.04      121.12      8.23 o 
  10   1   0        1.13       -1.23      4.03 o 
  11   1   0        2.20        2.54      6.17 o 
   0   2   0     5455.84     5726.06    130.96 o 
   1   2   0    19156.77    19880.18    349.65 o 
   2   2   0     5083.94     5183.44    102.48 o 
   3   2   0      385.69      407.30     10.91 o 
   4   2   0        8.07       30.84      5.49 o 
   5   2   0        0.04        9.08      4.27 o 
   6   2   0      333.43      323.59     12.52 o 
   7   2   0       69.08       84.42      6.21 o 
   8   2   0        1.07        2.24      3.38 o 
   9   2   0      312.13      337.00     24.35 o 
  10   2   0       25.43       32.14      5.79 o 
   1   3   0     1823.12     1823.10     30.13 o 
   2   3   0      227.87      219.13      8.08 o 
   3   3   0      372.35      409.24      9.74 o 
   4   3   0     1220.84     1213.59     25.89 o 
   5   3   0      544.82      577.01     18.08 o 
   6   3   0      574.07      522.43     15.00 o 
   7   3   0      125.68      131.32      8.14 o 
   8   3   0      188.03      169.31      9.36 o 
   9   3   0        8.03       14.71      7.77 o 
  10   3   0       34.11       39.03     11.43 o 
   0   4   0     2182.71     2385.73     68.55 o 
   1   4   0     3170.23     3318.48     77.14 o 
   2   4   0     2132.35     2261.96     52.93 o 
   3   4   0      447.07      429.88     12.14 o 
   4   4   0       52.91       72.74      4.22 o 
   5   4   0      477.33      442.90     11.29 o 
   6   4   0      254.69      254.23      8.03 o 
   7   4   0      210.78      193.72      7.27 o 
   8   4   0      149.23      150.93      8.29 o 
   9   4   0        5.88        8.98      5.73 o 
  10   4   0        1.44        5.05      4.74 o 
   1   5   0        0.51        4.13      1.69 o 
   2   5   0       69.17       76.45      4.08 o 
   3   5   0       86.07      107.37      9.40 o 
   4   5   0       24.59       22.09      3.10 o 
   5   5   0      353.96      330.12     11.04 o 
   6   5   0       10.61        9.51      3.51 o 
   7   5   0      116.41      110.62      5.58 o 
   8   5   0        9.09       14.07      3.81 o 
   9   5   0        0.20        1.71      3.72 o 
   0   6   0       31.35       38.08      4.28 o 
   1   6   0      463.75      456.44     11.43 o 
   2   6   0     2013.10     1942.21     46.50 o 
   3   6   0      413.20      367.75     11.33 o 
   4   6   0       87.49       98.79      7.17 o 
   5   6   0      203.34      217.11      8.67 o 
   6   6   0       97.88      124.81      6.85 o 
   7   6   0        7.72       11.83      3.85 o 
   8   6   0       10.40       14.31      4.24 o 
   9   6   0        8.43       17.61      7.77 o 
   1   7   0       10.81       10.98      3.47 o 
   2   7   0      144.43      157.35      5.89 o 
   3   7   0        7.21       26.06      4.50 o 
   4   7   0      210.28      248.78     13.58 o 
   5   7   0      345.25      333.35     15.68 o 
   6   7   0       88.04       99.82      6.30 o 
   7   7   0        7.69        9.83      6.86 o 
   8   7   0        2.42       -5.49      5.49 o 
   0   8   0       89.14       81.85     10.75 o 
   1   8   0       21.21       17.97      3.12 o 
   2   8   0      328.04      374.58     10.61 o 
   3   8   0        0.96       17.29      3.58 o 
   4   8   0      137.21      170.58     14.86 o 
   5   8   0        4.15        5.03      6.40 o 
   6   8   0       11.98       27.21      8.69 o 
   7   8   0        0.00       15.09      7.55 o 
   1   9   0       72.96       69.81      7.19 o 
   2   9   0       67.71       62.79     17.95 o 
   3   9   0       41.19       42.99      6.19 o 
   4   9   0       22.41       32.97      5.72 o 
   5   9   0        3.55        5.03      7.09 o 
   6   9   0        0.11        1.83      7.32 o 
   0  10   0      167.09      164.86     15.32 o 
   1  10   0        0.05        3.17      4.93 o 
   2  10   0      196.32      206.33     11.88 o 
   3  10   0        6.29        8.57      5.17 o 
   4  10   0       58.76       61.51     10.98 o 
   5  10   0        0.36        8.92      7.77 o 
   1  11   0        5.97        2.11      5.81 o 
   2  11   0        0.64        6.63      8.23 o 
   1   0   1      737.19      687.17     15.71 o 
   2   0   1      809.65      758.64     18.09 o 
   3   0   1        0.05        0.58      1.37 o 
   4   0   1        8.83        9.52      2.02 o 
   5   0   1      632.08      630.98     20.37 o 
   6   0   1     1300.79     1309.27     39.85 o 
   7   0   1      733.28      717.21     23.93 o 
   8   0   1      247.75      251.49     11.48 o 
   9   0   1        0.03        1.81      3.80 o 
  10   0   1        3.99        6.12      4.28 o 
  11   0   1        0.24       -2.94      8.23 o 
 -11   1   1        6.19        5.88      5.05 o 
 -10   1   1       14.68       11.56      4.75 o 
  -9   1   1       53.95       43.92      5.65 o 
  -8   1   1      283.10      270.78     12.04 o 
  -7   1   1       64.28       63.16      5.33 o 
  -6   1   1      182.95      165.09      8.06 o 
  -5   1   1      531.32      519.93     17.38 o 
  -4   1   1     1294.01     1277.17     38.16 o 
  -3   1   1       73.52       59.31      7.66 o 
  -2   1   1    22498.26    22012.87    504.07 o 
  -1   1   1     9304.93     9462.56    183.35 o 
   0   1   1        9.85       27.08      0.74 o 
   1   1   1     9365.40     9157.31    199.42 o 
   2   1   1    22496.06    22561.07    504.46 o 
   3   1   1       73.29       77.78      9.22 o 
   4   1   1     1299.17     1300.90     31.20 o 
   5   1   1      533.57      527.71     30.18 o 
   6   1   1      179.88      172.07      8.08 o 
   7   1   1       63.54       67.55      5.56 o 
   8   1   1      284.24      257.36     11.88 o 
   9   1   1       52.89       51.63      5.81 o 
  10   1   1       14.44        8.92      6.75 o 
  11   1   1        6.10        2.27      4.59 o 
 -10   2   1       30.48       32.75      5.86 o 
  -9   2   1      121.77      119.88     15.43 o 
  -8   2   1      134.34      137.90      8.23 o 
  -7   2   1      859.07      926.56     55.68 o 
  -6   2   1        3.95       12.28      3.12 o 
  -5   2   1      320.26      338.42     12.26 o 
  -4   2   1      744.56      782.28     38.76 o 
  -3   2   1        4.32       15.81      2.14 o 
  -2   2   1     4084.40     3960.14     78.99 o 
  -1   2   1    10690.38    10590.70    186.05 o 
   0   2   1     7037.04     7627.75    120.20 o 
   1   2   1    10637.85    10586.37    180.13 o 
   2   2   1     4072.06     4011.25     79.05 o 
   3   2   1        3.58       11.30      4.12 o 
   4   2   1      753.27      777.21     19.71 o 
   5   2   1      315.42      331.68     10.24 o 
   6   2   1        4.19       15.43      4.56 o 
   7   2   1      855.22      885.47     29.26 o 
   8   2   1      134.04      113.11      7.74 o 
   9   2   1      121.29      110.51      8.08 o 
  10   2   1       30.69       38.42      6.31 o 
 -10   3   1       12.27       16.66      5.14 o 
  -9   3   1       50.82       49.76      5.98 o 
  -8   3   1       80.33       67.45      6.35 o 
  -7   3   1      491.98      508.68     18.00 o 
  -6   3   1       86.60       95.73      6.63 o 
  -5   3   1      792.84      735.41     29.87 o 
  -4   3   1     3354.52     3280.74     67.04 o 
  -3   3   1      253.41      285.21      7.19 o 
  -2   3   1     1179.92     1180.30     28.51 o 
  -1   3   1      401.34      444.60      8.75 o 
   0   3   1      273.08      293.62      5.68 o 
   1   3   1      384.67      430.49      8.01 o 
   2   3   1     1172.98     1204.00     28.55 o 
   3   3   1      257.92      274.08      7.99 o 
   4   3   1     3341.96     3390.72     77.44 o 
   5   3   1      792.98      737.21     19.40 o 
   6   3   1       85.06       98.06      5.41 o 
   7   3   1      489.37      476.40     14.76 o 
   8   3   1       79.79       85.26      7.89 o 
   9   3   1       51.50       51.88      8.00 o 
  10   3   1       12.08       20.95      5.33 o 
 -10   4   1       11.66        5.42      4.76 o 
  -9   4   1        7.51        1.17      3.78 o 
  -8   4   1      102.45       97.34      6.29 o 
  -7   4   1       93.82       90.93      8.10 o 
  -6   4   1       83.09       84.08      5.95 o 
  -5   4   1       87.71      112.14     10.92 o 
  -4   4   1       71.06       68.83      4.18 o 
  -3   4   1      357.68      380.12     10.99 o 
  -2   4   1     1145.80     1166.68     28.37 o 
  -1   4   1      667.03      729.05     15.48 o 
   0   4   1       15.09       13.50      1.54 o 
   1   4   1      668.35      700.74     15.63 o 
   2   4   1     1148.26     1183.01     28.51 o 
   3   4   1      352.46      386.79     11.13 o 
   4   4   1       72.01       67.27      4.27 o 
   5   4   1       89.77      127.36      7.82 o 
   6   4   1       82.06       79.49      4.49 o 
   7   4   1       93.15       92.83      8.91 o 
   8   4   1      101.53      101.37      6.41 o 
   9   4   1        7.45        6.90      3.81 o 
  10   4   1       11.69       18.97      4.60 o 
  -9   5   1       10.23        6.28      3.87 o 
  -8   5   1       25.51       17.06      4.02 o 
  -7   5   1      170.51      187.58      7.19 o 
  -6   5   1       14.45       16.61      3.77 o 
  -5   5   1      969.93      945.46     24.58 o 
  -4   5   1       75.21       75.32      4.56 o 
  -3   5   1     1979.43     1844.84     44.47 o 
  -2   5   1        1.99        7.98      2.15 o 
  -1   5   1      887.00      890.65     22.27 o 
   0   5   1       10.58       15.98      2.37 o 
   1   5   1      880.00      858.57     19.09 o 
   2   5   1        2.11        8.17      2.55 o 
   3   5   1     1978.40     1868.56     44.61 o 
   4   5   1       75.08       76.53      4.69 o 
   5   5   1      976.01      910.20     24.46 o 
   6   5   1       14.16       11.36      3.43 o 
   7   5   1      172.04      181.10      7.19 o 
   8   5   1       26.30       21.57      3.73 o 
   9   5   1       10.43       12.41      5.89 o 
  -9   6   1       41.90       51.89      7.81 o 
  -8   6   1       37.44       34.97      6.37 o 
  -7   6   1       31.44       33.35      4.75 o 
  -6   6   1       82.79       92.71      6.02 o 
  -5   6   1       71.60       73.09      7.08 o 
  -4   6   1      267.05      250.59     11.32 o 
  -3   6   1       88.12       89.22      5.04 o 
  -2   6   1      249.48      244.37      8.72 o 
  -1   6   1      152.27      146.29      6.29 o 
   0   6   1      820.05      772.76     17.60 o 
   1   6   1      154.71      154.64      5.47 o 
   2   6   1      250.81      258.45     12.41 o 
   3   6   1       90.24       99.96      5.60 o 
   4   6   1      266.76      263.46      9.22 o 
   5   6   1       72.58       83.18      5.65 o 
   6   6   1       83.26       86.76      6.10 o 
   7   6   1       31.79       31.97      4.71 o 
   8   6   1       38.11       48.20     10.01 o 
   9   6   1       42.38       65.62     10.98 o 
  -8   7   1        6.73       11.89      6.86 o 
  -7   7   1       59.71       61.63      7.03 o 
  -6   7   1      181.82      199.81     11.05 o 
  -5   7   1      225.70      232.46     20.58 o 
  -4   7   1      625.03      633.07     17.85 o 
  -3   7   1      506.23      463.43     13.81 o 
  -2   7   1      360.32      343.09      9.56 o 
  -1   7   1      168.49      162.37      5.92 o 
   0   7   1      700.48      634.39     15.32 o 
   1   7   1      170.89      157.98      6.05 o 
   2   7   1      365.51      350.84      9.70 o 
   3   7   1      501.97      454.90     13.79 o 
   4   7   1      625.02      623.10     17.89 o 
   5   7   1      225.96      216.95      8.98 o 
   6   7   1      181.99      206.17     11.38 o 
   7   7   1       60.51       53.30     10.18 o 
   8   7   1        6.59        8.46      7.77 o 
  -7   8   1       21.04       22.64      8.69 o 
  -6   8   1       20.45       24.01      7.77 o 
  -5   8   1       23.82       27.44      7.77 o 
  -4   8   1      108.14      114.67     17.72 o 
  -3   8   1      173.31      174.91      7.82 o 
  -2   8   1       51.87       66.31      8.08 o 
  -1   8   1       22.89       25.53      4.05 o 
   0   8   1       41.64       34.98      3.64 o 
   1   8   1       23.03       24.30      3.18 o 
   2   8   1       52.69       74.63      5.11 o 
   3   8   1      175.22      168.28      6.65 o 
   4   8   1      108.85      116.61     12.58 o 
   5   8   1       24.30       17.15      7.77 o 
   6   8   1       20.46       16.23      8.23 o 
   7   8   1       21.28       12.80      8.23 o 
  -6   9   1       14.35       15.55      7.77 o 
  -5   9   1        1.65       -0.23      5.95 o 
  -4   9   1      178.79      165.15     13.72 o 
  -3   9   1       20.72       25.95      5.41 o 
  -2   9   1      187.03      193.09     11.07 o 
  -1   9   1        2.53        1.86      3.61 o 
   0   9   1      379.24      413.81     13.82 o 
   1   9   1        2.53        0.40      4.57 o 
   2   9   1      186.53      183.95     10.75 o 
   3   9   1       20.67       21.46      5.31 o 
   4   9   1      179.19      167.89     10.22 o 
   5   9   1        1.48        9.15      7.55 o 
   6   9   1       14.55        4.80      7.09 o 
  -5  10   1       12.92       34.98      9.37 o 
  -4  10   1        2.33        6.17      6.86 o 
  -3  10   1       11.79       12.29      5.25 o 
  -2  10   1        1.61       11.91     13.03 o 
  -1  10   1       15.29       10.78      6.97 o 
   0  10   1       77.47      100.98      8.81 o 
   1  10   1       15.08       10.18      5.34 o 
   2  10   1        1.67       10.84      5.60 o 
   3  10   1       11.85        5.49      7.09 o 
   4  10   1        2.31        2.52      7.77 o 
   5  10   1       12.79       12.58      8.46 o 
  -2  11   1       35.82       40.01     10.29 o 
  -1  11   1       33.94       31.47      7.02 o 
   0  11   1       49.73       51.32      7.76 o 
   1  11   1       34.58       45.73     10.29 o 
   2  11   1       36.00       34.30     10.29 o 
   0   0   2     4412.32     4403.21    177.21 o 
   1   0   2    11371.96    11682.58    229.42 o 
   2   0   2      164.30      175.21      9.82 o 
   3   0   2     1898.98     1931.21     44.97 o 
   4   0   2        3.48        4.90      2.97 o 
   5   0   2      569.37      579.53     19.00 o 
   6   0   2        8.58        9.50      2.73 o 
   7   0   2       31.43       31.65      4.37 o 
   8   0   2      211.73      207.57     10.18 o 
   9   0   2      237.91      247.46     12.04 o 
  10   0   2       37.78       30.94      5.58 o 
  11   0   2       30.80       25.67      6.06 o 
 -11   1   2       45.71       51.02      7.02 o 
 -10   1   2        7.73        2.87      4.28 o 
  -9   1   2        1.57        2.59      3.87 o 
  -8   1   2      161.46      141.57      8.62 o 
  -7   1   2       51.47       53.13      5.17 o 
  -6   1   2      447.45      416.45     15.44 o 
  -5   1   2     1023.28      984.55     31.12 o 
  -4   1   2     1789.50     1739.86     51.01 o 
  -3   1   2     8535.12     8348.51    228.78 o 
  -2   1   2     3700.43     3770.07    156.86 o 
  -1   1   2      306.95      304.77      5.39 o 
   0   1   2     3345.46     3482.33     69.40 o 
   1   1   2      310.01      297.97      8.40 o 
   2   1   2     3709.12     4013.13    150.96 o 
   3   1   2     8488.79     8060.00    198.14 o 
   4   1   2     1771.49     1759.35     41.58 o 
   5   1   2     1034.22     1042.76     25.61 o 
   6   1   2      445.20      460.18     15.76 o 
   7   1   2       53.00       60.86      5.37 o 
   8   1   2      159.86      156.25      8.65 o 
   9   1   2        1.60        2.86      3.87 o 
  10   1   2        7.68       12.08      4.84 o 
  11   1   2       45.60       58.12      7.19 o 
 -10   2   2       31.68       33.59      5.81 o 
  -9   2   2       42.16       48.50     11.09 o 
  -8   2   2      258.55      273.12     16.69 o 
  -7   2   2      567.95      567.22     19.71 o 
  -6   2   2     1064.20     1021.11     72.14 o 
  -5   2   2      131.58      116.05      6.28 o 
  -4   2   2     1827.97     1831.28     43.12 o 
  -3   2   2      731.19      753.79     16.31 o 
  -2   2   2     2383.87     2606.86    180.48 o 
  -1   2   2     1239.87     1595.07     46.52 o 
   0   2   2     9269.14     9661.85    144.34 o 
   1   2   2     1253.49     1593.07     66.07 o 
   2   2   2     2383.50     2756.74    100.69 o 
   3   2   2      729.36      766.03     18.92 o 
   4   2   2     1819.53     1815.36     43.39 o 
   5   2   2      132.44      142.50      5.75 o 
   6   2   2     1059.60      964.07     25.39 o 
   7   2   2      563.44      549.56     19.89 o 
   8   2   2      256.50      229.54     11.30 o 
   9   2   2       41.57       37.07      5.58 o 
  10   2   2       31.37       47.83      6.35 o 
 -10   3   2        1.57       -0.35      7.55 o 
  -9   3   2       10.79        6.73      4.10 o 
  -8   3   2      124.31      112.47      7.78 o 
  -7   3   2       24.05       23.82      5.49 o 
  -6   3   2      305.48      283.23     18.64 o 
  -5   3   2       56.94       68.58      3.67 o 
  -4   3   2      244.21      278.93     28.99 o 
  -3   3   2      584.22      629.36     27.24 o 
  -2   3   2      441.88      449.84     28.58 o 
  -1   3   2      140.51      177.38     10.08 o 
   0   3   2      363.85      354.57      6.64 o 
   1   3   2      138.06      165.41      5.26 o 
   2   3   2      431.42      413.34     16.46 o 
   3   3   2      583.67      617.16     16.02 o 
   4   3   2      238.85      281.47     15.55 o 
   5   3   2       54.48       76.22     10.98 o 
   6   3   2      302.97      279.49     12.38 o 
   7   3   2       24.73       29.83      3.99 o 
   8   3   2      125.37      135.01      8.24 o 
   9   3   2       10.36       11.23      4.52 o 
  10   3   2        1.60       -2.85      3.94 o 
 -10   4   2       35.45       34.50      5.28 o 
  -9   4   2       10.86       13.36      3.98 o 
  -8   4   2       74.20       81.65      6.26 o 
  -7   4   2      588.60      572.44     17.13 o 
  -6   4   2      111.90      114.95      5.27 o 
  -5   4   2     1272.13     1198.14     25.94 o 
  -4   4   2      293.63      268.40      8.87 o 
  -3   4   2      418.95      401.73     11.38 o 
  -2   4   2      191.55      205.82     16.73 o 
  -1   4   2      621.93      673.60     14.57 o 
   0   4   2     1835.88     1929.75     35.26 o 
   1   4   2      631.54      669.16     14.80 o 
   2   4   2      190.94      188.59      7.94 o 
   3   4   2      418.52      398.59     11.47 o 
   4   4   2      289.98      268.16      8.88 o 
   5   4   2     1271.67     1186.03     26.06 o 
   6   4   2      113.04      124.27      5.48 o 
   7   4   2      591.52      578.71     17.15 o 
   8   4   2       73.98       78.66      5.84 o 
   9   4   2       10.89        8.51      4.26 o 
  10   4   2       35.54       47.88      6.43 o 
  -9   5   2       28.38       26.07      4.72 o 
  -8   5   2       20.31       18.47      4.13 o 
  -7   5   2      120.87      126.81      6.86 o 
  -6   5   2      252.04      238.09      9.40 o 
  -5   5   2       82.24       85.84      5.27 o 
  -4   5   2      181.00      167.68      7.35 o 
  -3   5   2      277.49      275.73      9.60 o 
  -2   5   2     1362.92     1276.27     31.27 o 
  -1   5   2      540.32      599.01     13.81 o 
   0   5   2     1738.41     1655.71     34.52 o 
   1   5   2      537.45      619.89     14.02 o 
   2   5   2     1364.26     1293.51     31.41 o 
   3   5   2      273.98      285.20      9.10 o 
   4   5   2      181.04      158.69      6.66 o 
   5   5   2       82.61       78.59      5.35 o 
   6   5   2      254.95      242.56      9.64 o 
   7   5   2      122.39      137.57      6.26 o 
   8   5   2       19.72       25.77      3.78 o 
   9   5   2       27.98       42.34      5.29 o 
  -9   6   2       61.14       58.86      7.88 o 
  -8   6   2        0.56        4.48      5.00 o 
  -7   6   2      243.14      233.57     12.31 o 
  -6   6   2      321.50      306.54     11.08 o 
  -5   6   2      684.22      633.03     18.25 o 
  -4   6   2      402.32      376.11     11.86 o 
  -3   6   2      377.47      349.13     10.94 o 
  -2   6   2       59.51       62.93      4.06 o 
  -1   6   2      269.46      283.66      7.74 o 
   0   6   2      178.39      160.29      5.61 o 
   1   6   2      268.89      266.98      7.84 o 
   2   6   2       58.73       68.02      5.71 o 
   3   6   2      381.76      368.59     14.50 o 
   4   6   2      404.79      382.06     11.90 o 
   5   6   2      683.42      652.98     18.42 o 
   6   6   2      323.11      312.62     11.30 o 
   7   6   2      243.60      235.42      9.94 o 
   8   6   2        0.56        7.45      8.35 o 
   9   6   2       61.76       58.08     10.75 o 
  -8   7   2       23.69       26.07      8.46 o 
  -7   7   2      100.69      109.02     19.89 o 
  -6   7   2       29.45       30.20      5.41 o 
  -5   7   2       15.00       16.63      4.59 o 
  -4   7   2      165.60      183.78      9.83 o 
  -3   7   2      228.12      242.09     13.57 o 
  -2   7   2      135.17      144.39      5.66 o 
  -1   7   2      211.46      217.90      7.04 o 
   0   7   2       26.41       16.33      3.96 o 
   1   7   2      214.51      217.87      7.22 o 
   2   7   2      134.97      153.55      5.80 o 
   3   7   2      230.59      238.39      8.83 o 
   4   7   2      163.70      175.31      7.69 o 
   5   7   2       14.54       11.02      3.53 o 
   6   7   2       30.50       39.29      5.98 o 
   7   7   2      101.28       82.26      7.97 o 
   8   7   2       23.83       22.64      6.12 o 
  -7   8   2       23.74       36.81      9.37 o 
  -6   8   2       43.02       48.25      9.37 o 
  -5   8   2       11.03       12.74      4.39 o 
  -4   8   2      278.97      278.41     13.01 o 
  -3   8   2      273.50      245.74      9.70 o 
  -2   8   2      506.94      492.61     15.44 o 
  -1   8   2       31.00       48.46      5.28 o 
   0   8   2      125.51      149.88      6.25 o 
   1   8   2       30.71       41.57      4.13 o 
   2   8   2      507.22      503.97     13.12 o 
   3   8   2      274.00      252.16     13.54 o 
   4   8   2      278.79      287.22     14.98 o 
   5   8   2       11.55        2.97      6.40 o 
   6   8   2       43.00       50.08     10.06 o 
   7   8   2       23.85       32.93      9.15 o 
  -6   9   2        7.97        8.92      7.09 o 
  -5   9   2       31.31       38.64      8.92 o 
  -4   9   2        1.60        7.37      7.66 o 
  -3   9   2       74.50       90.45      7.68 o 
  -2   9   2       31.54       34.07      4.66 o 
  -1   9   2       14.72       15.05      4.25 o 
   0   9   2        3.52       10.00      3.78 o 
   1   9   2       14.92        8.38      5.60 o 
   2   9   2       31.61       25.80      6.06 o 
   3   9   2       73.73       74.75     19.44 o 
   4   9   2        1.58        8.46      7.32 o 
   5   9   2       31.95       31.33      9.15 o 
   6   9   2        8.03       14.18      8.69 o 
  -5  10   2        2.74        9.83      8.23 o 
  -4  10   2        7.44       10.18      5.17 o 
  -3  10   2       14.94       23.78      5.82 o 
  -2  10   2      112.08      143.00     10.06 o 
  -1  10   2       10.44       10.26      5.49 o 
   0  10   2       42.08       56.08      7.09 o 
   1  10   2       10.58        2.51     10.29 o 
   2  10   2      112.19      129.88     14.41 o 
   3  10   2       14.66       19.66      8.69 o 
   4  10   2        7.74        7.77      7.55 o 
   5  10   2        2.60       14.63      8.69 o 
  -2  11   2        7.14        1.93      8.35 o 
  -1  11   2        1.59        4.17      5.74 o 
   0  11   2        0.05        0.46      8.46 o 
   1  11   2        1.54        4.57      8.46 o 
   2  11   2        7.14        2.29      8.69 o 
   1   0   3      605.79      608.68     12.52 o 
   2   0   3     5159.89     5160.51    117.26 o 
   3   0   3     5063.73     5115.79    116.82 o 
   4   0   3      417.40      440.64     11.96 o 
   5   0   3     1651.71     1610.60     47.53 o 
   6   0   3       41.75       39.52      5.14 o 
   7   0   3        1.18        5.26      4.69 o 
   8   0   3      107.07      102.03      7.27 o 
   9   0   3      129.54      127.12      8.49 o 
  10   0   3       16.84       16.67      5.09 o 
  11   0   3        2.37        1.37      5.26 o 
 -10   1   3       96.65      106.28     10.18 o 
  -9   1   3      114.37      128.94     14.06 o 
  -8   1   3       84.84       84.60      7.20 o 
  -7   1   3      175.21      170.92      8.55 o 
  -6   1   3       85.07       85.71      5.56 o 
  -5   1   3        7.04        5.82      2.34 o 
  -4   1   3      320.37      351.09     12.04 o 
  -3   1   3      225.65      227.05      8.23 o 
  -2   1   3     7687.49     7674.89    221.99 o 
  -1   1   3     5995.79     5698.67    100.81 o 
   0   1   3    14737.62    14615.83    290.80 o 
   1   1   3     5993.72     5715.91     85.27 o 
   2   1   3     7737.55     8074.66    156.27 o 
   3   1   3      221.75      244.35      7.63 o 
   4   1   3      318.54      347.02     10.02 o 
   5   1   3        7.29       11.02      2.49 o 
   6   1   3       83.02       92.98      5.64 o 
   7   1   3      176.50      172.87     12.80 o 
   8   1   3       82.99       98.73      6.95 o 
   9   1   3      113.87      123.07      8.33 o 
  10   1   3       97.05      105.97      8.16 o 
 -10   2   3       56.41       60.01      7.89 o 
  -9   2   3       13.50        5.26      4.04 o 
  -8   2   3      112.92       97.65      6.90 o 
  -7   2   3      516.87      512.93     18.32 o 
  -6   2   3       15.86       39.10      6.40 o 
  -5   2   3      177.84      186.56      7.99 o 
  -4   2   3     4007.13     4120.03    117.54 o 
  -3   2   3      320.96      339.07     21.15 o 
  -2   2   3     7623.70     7626.92    151.57 o 
  -1   2   3     8988.01     9163.50    207.35 o 
   0   2   3      475.46      501.40     24.21 o 
   1   2   3     8924.09     9041.54    146.21 o 
   2   2   3     7603.39     7793.17    174.98 o 
   3   2   3      323.99      349.84      9.71 o 
   4   2   3     4006.10     4160.91     95.70 o 
   5   2   3      174.01      185.88      6.89 o 
   6   2   3       14.79       40.26     12.46 o 
   7   2   3      511.34      518.50     45.85 o 
   8   2   3      112.92       90.08     10.63 o 
   9   2   3       13.44        9.13      6.29 o 
  10   2   3       56.21       62.60      7.66 o 
 -10   3   3       21.56       32.70      5.76 o 
  -9   3   3       92.22       98.84      9.83 o 
  -8   3   3      109.52      111.14      7.68 o 
  -7   3   3       35.72       41.51      4.72 o 
  -6   3   3      190.19      200.69      7.75 o 
  -5   3   3      282.32      246.03     10.46 o 
  -4   3   3     1587.40     1562.07     38.35 o 
  -3   3   3     2443.29     2397.67     49.29 o 
  -2   3   3     4141.76     4287.75     98.46 o 
  -1   3   3     3967.51     3942.55     78.47 o 
   0   3   3       57.86       55.97      2.03 o 
   1   3   3     3968.56     3976.38     79.08 o 
   2   3   3     4147.15     4313.17     98.69 o 
   3   3   3     2452.25     2487.11     49.56 o 
   4   3   3     1587.56     1617.39     38.46 o 
   5   3   3      280.21      248.19      8.56 o 
   6   3   3      188.93      207.21     15.24 o 
   7   3   3       37.26       34.29      4.24 o 
   8   3   3      110.69      108.69      7.81 o 
   9   3   3       91.69       83.76      7.43 o 
  10   3   3       21.64       34.12      9.37 o 
 -10   4   3       10.31       10.45      4.31 o 
  -9   4   3       13.14        8.57      3.71 o 
  -8   4   3      145.98      150.39      7.56 o 
  -7   4   3      259.52      256.35     14.45 o 
  -6   4   3      454.07      483.37     14.30 o 
  -5   4   3      158.04      159.38      6.73 o 
  -4   4   3      561.99      568.35     15.60 o 
  -3   4   3      197.58      181.46      8.82 o 
  -2   4   3      841.38      841.89     21.45 o 
  -1   4   3      695.12      721.39     15.38 o 
   0   4   3      882.22      769.11     14.84 o 
   1   4   3      701.77      713.44     14.02 o 
   2   4   3      848.71      829.65     20.93 o 
   3   4   3      197.99      191.13     13.95 o 
   4   4   3      563.93      573.33     15.79 o 
   5   4   3      159.27      187.25     11.43 o 
   6   4   3      456.15      461.10     12.36 o 
   7   4   3      258.34      249.74      9.78 o 
   8   4   3      148.06      140.94      7.45 o 
   9   4   3       13.57       13.03      4.53 o 
  10   4   3       10.81        7.09      4.69 o 
  -9   5   3       34.82       37.06      6.86 o 
  -8   5   3      185.25      192.64      8.70 o 
  -7   5   3       39.63       44.69      4.50 o 
  -6   5   3      815.27      752.49     20.92 o 
  -5   5   3      167.88      166.65      7.21 o 
  -4   5   3       54.06       61.32      4.10 o 
  -3   5   3      350.52      335.33     10.14 o 
  -2   5   3       16.73       21.78      2.46 o 
  -1   5   3        5.90        9.86      1.56 o 
   0   5   3     2187.53     2180.46     44.81 o 
   1   5   3        6.04        7.81      1.90 o 
   2   5   3       17.34       26.07      3.89 o 
   3   5   3      350.99      334.89     10.25 o 
   4   5   3       54.14       65.34      4.31 o 
   5   5   3      169.48      165.16      9.72 o 
   6   5   3      813.33      751.24     39.80 o 
   7   5   3       40.13       51.26      5.94 o 
   8   5   3      185.06      192.28      7.75 o 
   9   5   3       34.89       35.80      6.12 o 
  -9   6   3        4.94       14.33      6.12 o 
  -8   6   3       95.97       91.77      8.55 o 
  -7   6   3       29.17       37.66      6.14 o 
  -6   6   3      271.77      244.15      9.58 o 
  -5   6   3      199.45      184.04     11.74 o 
  -4   6   3      119.28      122.47      5.94 o 
  -3   6   3      144.04      135.46      5.96 o 
  -2   6   3      190.84      189.44     11.88 o 
  -1   6   3      873.44      806.12     18.29 o 
   0   6   3      340.81      318.61      8.69 o 
   1   6   3      869.31      830.89     18.53 o 
   2   6   3      188.61      188.26      8.80 o 
   3   6   3      146.12      132.04      6.04 o 
   4   6   3      121.39      113.07      5.88 o 
   5   6   3      200.19      176.60     11.88 o 
   6   6   3      269.49      247.88     16.65 o 
   7   6   3       29.54       31.52      5.79 o 
   8   6   3       94.62      100.26     14.86 o 
   9   6   3        4.87       15.89      5.79 o 
  -8   7   3       31.52       38.88      6.70 o 
  -7   7   3       51.80       57.59     10.98 o 
  -6   7   3       13.47       11.30      5.72 o 
  -5   7   3       60.83       58.01      6.38 o 
  -4   7   3      277.45      260.17     12.11 o 
  -3   7   3       88.30       99.16      6.95 o 
  -2   7   3      238.41      216.30      8.53 o 
  -1   7   3      139.71      152.96      5.94 o 
   0   7   3        9.57       19.77      2.98 o 
   1   7   3      138.80      157.48      6.07 o 
   2   7   3      238.29      221.30      8.59 o 
   3   7   3       89.38       97.62      4.98 o 
   4   7   3      281.34      266.94      9.70 o 
   5   7   3       60.02       62.41      9.49 o 
   6   7   3       14.07        9.57      4.93 o 
   7   7   3       52.33       59.02     11.55 o 
   8   7   3       31.70       29.54      8.92 o 
  -7   8   3       40.21       40.47      9.15 o 
  -6   8   3       13.52       16.81      5.01 o 
  -5   8   3      104.17      100.20      7.92 o 
  -4   8   3       78.40       74.27      6.93 o 
  -3   8   3       13.99       20.23      3.87 o 
  -2   8   3       57.82       59.57      6.44 o 
  -1   8   3       21.45       12.24      3.73 o 
   0   8   3      205.02      229.92      9.32 o 
   1   8   3       21.44       22.90      3.43 o 
   2   8   3       57.53       58.58      5.33 o 
   3   8   3       13.83       29.79      7.24 o 
   4   8   3       79.02       97.05      7.41 o 
   5   8   3      104.59       92.18      8.24 o 
   6   8   3       13.12        7.55      7.77 o 
   7   8   3       40.21       39.33      9.83 o 
  -6   9   3       37.92       42.76      9.83 o 
  -5   9   3        0.38        4.34      6.63 o 
  -4   9   3       46.95       52.96      6.55 o 
  -3   9   3       40.25       36.93      4.80 o 
  -2   9   3       73.73       80.93      6.06 o 
  -1   9   3       63.02       43.32      8.75 o 
   0   9   3       58.84       67.71      5.69 o 
   1   9   3       63.01       45.54      4.30 o 
   2   9   3       74.23       92.33      6.28 o 
   3   9   3       40.98       53.73     10.29 o 
   4   9   3       47.12       29.04      9.15 o 
   5   9   3        0.47        2.74      6.86 o 
   6   9   3       37.77       50.53     10.75 o 
  -4  10   3        5.78        9.60      5.01 o 
  -3  10   3       33.76       32.37     11.89 o 
  -2  10   3       24.71       34.28      7.09 o 
  -1  10   3       50.76       48.29      6.93 o 
   0  10   3       44.02       21.57      8.12 o 
   1  10   3       51.67       42.07      9.60 o 
   2  10   3       24.28       26.75      9.37 o 
   3  10   3       34.69       24.24      8.92 o 
   4  10   3        5.82       13.49      8.69 o 
  -2  11   3        2.67       -3.19      6.75 o 
  -1  11   3        1.90        6.17      7.77 o 
   0  11   3       67.93       47.33     10.75 o 
   1  11   3        1.74       -5.26      8.00 o 
   2  11   3        2.77       14.41      9.60 o 
   0   0   4     1033.97      957.84     38.87 o 
   1   0   4     2497.24     2347.96     35.32 o 
   3   0   4     1254.21     1166.27     27.99 o 
   4   0   4      317.86      363.02     12.27 o 
   5   0   4      705.97      750.14     34.40 o 
   6   0   4       72.24       80.35      5.50 o 
   7   0   4       55.99       47.71      4.77 o 
   8   0   4      678.19      640.60     22.55 o 
   9   0   4        8.86       30.32      5.34 o 
  10   0   4        0.02       -1.26      3.74 o 
 -10   1   4       18.51       19.26      5.95 o 
  -9   1   4       56.97       52.55      5.89 o 
  -8   1   4        6.57       11.67      3.96 o 
  -7   1   4      636.52      622.65     29.50 o 
  -6   1   4      549.19      528.14     18.18 o 
  -5   1   4     1172.37     1182.47     35.97 o 
  -4   1   4      414.70      404.18     13.89 o 
  -3   1   4       48.64       49.91      5.60 o 
  -2   1   4     3746.84     3747.20     66.17 o 
  -1   1   4     1994.06     1932.50     35.50 o 
   0   1   4      391.79      363.83      6.88 o 
   1   1   4     2008.61     2016.34     30.05 o 
   2   1   4     3741.52     3686.03     85.14 o 
   3   1   4       47.16       50.25      4.30 o 
   4   1   4      402.40      431.81     18.78 o 
   5   1   4     1165.59     1202.87     29.66 o 
   6   1   4      548.26      541.26     15.17 o 
   7   1   4      636.96      595.98     52.82 o 
   8   1   4        6.56       18.21      5.72 o 
   9   1   4       56.67       61.92      6.22 o 
  10   1   4       18.45       19.50      5.00 o 
 -10   2   4        0.43        1.84      4.12 o 
  -9   2   4       44.37       49.22      6.05 o 
  -8   2   4       57.88       55.66      5.72 o 
  -7   2   4       87.77      101.45     15.09 o 
  -6   2   4      492.61      490.05     17.10 o 
  -5   2   4       47.38       54.23     13.26 o 
  -4   2   4     1115.03     1211.42     53.73 o 
  -3   2   4      981.55     1096.41     26.56 o 
  -2   2   4     2596.35     2802.73    114.01 o 
  -1   2   4      302.73      332.60      8.83 o 
   0   2   4        1.86        4.96      0.76 o 
   1   2   4      300.49      321.98      7.59 o 
   2   2   4     2632.79     2690.96     54.70 o 
   3   2   4      979.71     1088.67     26.66 o 
   4   2   4     1112.46     1289.78     31.15 o 
   5   2   4       46.92       58.66      3.83 o 
   6   2   4      489.85      498.91     16.60 o 
   7   2   4       85.82       90.13      7.61 o 
   8   2   4       58.25       53.62      5.65 o 
   9   2   4       44.43       43.48      6.17 o 
  10   2   4        0.34        4.64      4.36 o 
 -10   3   4       64.60       72.41      8.01 o 
  -9   3   4      150.95      158.42      9.27 o 
  -8   3   4       23.64       25.68      4.61 o 
  -7   3   4      368.17      363.28     12.09 o 
  -6   3   4      344.63      351.24     11.25 o 
  -5   3   4      135.44      148.06      8.49 o 
  -4   3   4     1672.92     1645.55     74.66 o 
  -3   3   4      159.45      189.84     14.46 o 
  -2   3   4     2143.69     2156.87     51.01 o 
  -1   3   4      958.50      917.34     22.30 o 
   0   3   4      331.85      294.16      6.97 o 
   1   3   4      958.01      929.63     21.03 o 
   2   3   4     2139.36     2233.50     51.30 o 
   3   3   4      159.08      190.98     14.35 o 
   4   3   4     1671.51     1730.82     40.61 o 
   5   3   4      133.08      152.70      8.15 o 
   6   3   4      343.69      350.00     14.10 o 
   7   3   4      371.27      354.22     12.09 o 
   8   3   4       23.82       28.85      6.03 o 
   9   3   4      150.90      134.64      9.04 o 
  10   3   4       64.78       72.72     10.18 o 
 -10   4   4       31.39       22.53      6.42 o 
  -9   4   4       30.44       18.59      4.25 o 
  -8   4   4       37.58       53.83      5.05 o 
  -7   4   4      329.89      303.96     11.00 o 
  -6   4   4      751.41      733.22     20.02 o 
  -5   4   4      123.51      101.49      7.03 o 
  -4   4   4      724.18      755.56     19.63 o 
  -3   4   4      987.68     1020.06     25.19 o 
  -2   4   4     1019.41     1064.65     40.05 o 
  -1   4   4     2130.98     2243.03     44.82 o 
   0   4   4     2577.03     2636.59     53.43 o 
   1   4   4     2126.64     2214.83     40.46 o 
   2   4   4     1022.11     1048.95     22.56 o 
   3   4   4      989.03     1017.40     25.46 o 
   4   4   4      720.19      740.03     19.79 o 
   5   4   4      123.19      116.09      7.66 o 
   6   4   4      757.23      714.67     20.10 o 
   7   4   4      327.35      321.84     13.45 o 
   8   4   4       38.88       56.12      6.01 o 
   9   4   4       31.10       30.58      5.53 o 
  10   4   4       31.61       28.55      8.00 o 
  -9   5   4        2.35        3.47      5.11 o 
  -8   5   4      186.46      183.53     10.69 o 
  -7   5   4      148.26      140.75      9.08 o 
  -6   5   4       43.73       62.84      6.62 o 
  -5   5   4       87.45       87.97      5.26 o 
  -4   5   4      110.95      100.80      5.20 o 
  -3   5   4      231.68      238.80      8.01 o 
  -2   5   4      419.75      388.74     11.25 o 
  -1   5   4      231.68      227.83      6.06 o 
   0   5   4     5316.73     5520.23    110.44 o 
   1   5   4      233.89      220.61      7.03 o 
   2   5   4      424.11      413.03     10.15 o 
   3   5   4      229.89      243.16      8.19 o 
   4   5   4      112.31      109.49      5.48 o 
   5   5   4       86.64       92.13      5.50 o 
   6   5   4       45.00       75.90      8.30 o 
   7   5   4      146.40      166.97      6.84 o 
   8   5   4      189.20      195.67      7.93 o 
   9   5   4        2.32        3.46      3.68 o 
  -9   6   4       16.83       13.92      5.71 o 
  -8   6   4       19.82       24.69      5.89 o 
  -7   6   4       33.57       45.45      6.37 o 
  -6   6   4      230.98      231.60     11.80 o 
  -5   6   4      174.17      185.09      7.67 o 
  -4   6   4      258.47      236.91      8.79 o 
  -3   6   4      104.52      104.11      6.43 o 
  -2   6   4       69.53       77.30      4.25 o 
  -1   6   4      219.14      227.70      6.73 o 
   0   6   4      434.10      448.92     13.30 o 
   1   6   4      219.50      228.65      8.55 o 
   2   6   4       70.74       81.31      3.60 o 
   3   6   4      104.20      111.20      5.40 o 
   4   6   4      260.44      240.08      8.80 o 
   5   6   4      176.07      171.78     10.63 o 
   6   6   4      231.13      235.68      9.61 o 
   7   6   4       34.93       39.13      6.31 o 
   8   6   4       19.86       29.34      6.37 o 
   9   6   4       17.52       20.99      6.97 o 
  -8   7   4       38.60       41.05      8.80 o 
  -7   7   4       58.90       58.24      7.09 o 
  -6   7   4       89.86       89.64     10.40 o 
  -5   7   4       79.08       80.98      7.02 o 
  -4   7   4       43.45       44.05      5.40 o 
  -3   7   4       19.21       24.67      4.61 o 
  -2   7   4       31.00       32.12      3.82 o 
  -1   7   4      654.24      634.11     18.04 o 
   0   7   4      432.78      389.77     12.43 o 
   1   7   4      654.74      637.60     16.70 o 
   2   7   4       31.96       34.66      4.22 o 
   3   7   4       19.00       25.26      3.99 o 
   4   7   4       43.29       41.06      5.89 o 
   5   7   4       79.86       89.84      7.76 o 
   6   7   4       90.89      106.44      8.49 o 
   7   7   4       59.35       49.29      7.03 o 
   8   7   4       38.09       37.56      6.87 o 
  -7   8   4       38.20       49.85      9.83 o 
  -6   8   4       77.52       74.91      7.36 o 
  -5   8   4      200.19      180.03     10.67 o 
  -4   8   4       20.82       31.49      5.41 o 
  -3   8   4        5.99       -0.27      3.64 o 
  -2   8   4      123.78      118.64      6.60 o 
  -1   8   4       22.21       25.68      4.14 o 
   0   8   4      413.30      391.52     13.08 o 
   1   8   4       21.88       25.28      3.53 o 
   2   8   4      124.73      129.90      7.97 o 
   3   8   4        5.95        5.83      3.39 o 
   4   8   4       20.92       29.08      5.66 o 
   5   8   4      203.28      193.03     11.23 o 
   6   8   4       77.55       75.77      8.16 o 
   7   8   4       39.06       32.93      9.37 o 
  -6   9   4        1.27        9.37      7.09 o 
  -5   9   4       41.25       48.47      9.83 o 
  -4   9   4       56.34       48.36      5.15 o 
  -3   9   4       20.01       22.34      4.31 o 
  -2   9   4       34.74       28.62      4.70 o 
  -1   9   4       50.21       46.53     10.00 o 
   0   9   4       45.85       44.94      5.07 o 
   1   9   4       48.99       46.10      4.21 o 
   2   9   4       34.57       33.09      6.17 o 
   3   9   4       19.73       21.16      6.86 o 
   4   9   4       56.75       54.65     10.75 o 
   5   9   4       41.35       63.34     11.89 o 
   6   9   4        1.28       13.72      8.46 o 
  -4  10   4       21.94       37.14      7.89 o 
  -3  10   4        2.62       -0.58      7.55 o 
  -2  10   4        9.46        7.22      5.09 o 
  -1  10   4       29.16       39.00      6.51 o 
   0  10   4        0.98       -2.42      5.09 o 
   1  10   4       29.26       15.32      8.23 o 
   2  10   4        9.35       14.86      8.46 o 
   3  10   4        2.66        6.86      7.77 o 
   4  10   4       22.53       20.81     10.06 o 
  -1  11   4        3.27        8.23      8.00 o 
   0  11   4       61.95       69.51     12.12 o 
   1  11   4        3.11       14.41      8.69 o 
   1   0   5     3288.59     3402.40     55.01 o 
   2   0   5        6.91        6.79      1.65 o 
   3   0   5      180.67      178.69      6.82 o 
   4   0   5      235.61      278.75      9.48 o 
   5   0   5        3.58       -0.72      1.85 o 
   6   0   5       11.95       18.56      3.38 o 
   7   0   5       17.54       19.82      3.88 o 
   8   0   5      343.80      372.71     15.11 o 
   9   0   5        7.15        5.46      3.87 o 
  10   0   5       24.05       33.95      8.57 o 
 -10   1   5       10.14        8.40      4.44 o 
  -9   1   5       38.29       56.86      6.25 o 
  -8   1   5       48.23       42.36      5.37 o 
  -7   1   5       78.20       92.55      8.35 o 
  -6   1   5       21.38       12.58      4.57 o 
  -5   1   5        5.08        8.00      3.66 o 
  -4   1   5      824.68      951.46     42.64 o 
  -3   1   5      508.78      562.60     14.47 o 
  -2   1   5     5025.22     5047.02     89.32 o 
  -1   1   5     7030.98     7055.69    126.27 o 
   0   1   5     3825.82     3689.26     65.75 o 
   1   1   5     7065.71     7167.52     99.75 o 
   2   1   5     5022.12     5040.14     99.72 o 
   3   1   5      514.37      587.99     15.71 o 
   4   1   5      825.44      939.39     51.49 o 
   5   1   5        5.06        8.45      2.39 o 
   6   1   5       20.44       21.80      3.10 o 
   7   1   5       78.32       79.05      6.14 o 
   8   1   5       48.40       45.05      7.43 o 
   9   1   5       38.44       44.06      6.06 o 
  10   1   5       10.44        8.49      4.61 o 
 -10   2   5        9.87        4.70      4.39 o 
  -9   2   5       46.42       51.16      7.89 o 
  -8   2   5      193.29      205.63     10.12 o 
  -7   2   5       89.52       85.16      6.21 o 
  -6   2   5       14.51       24.54      3.77 o 
  -5   2   5       24.39       34.78      3.51 o 
  -4   2   5      764.90      739.74     37.25 o 
  -3   2   5     2914.77     2936.36     67.28 o 
  -2   2   5      142.95      149.36      5.99 o 
  -1   2   5     4638.88     4512.41    128.05 o 
   0   2   5      904.01      953.11     19.68 o 
   1   2   5     4633.71     4562.61     80.78 o 
   2   2   5      138.24      154.31      8.81 o 
   3   2   5     2931.42     2836.84     67.15 o 
   4   2   5      763.87      697.12     18.70 o 
   5   2   5       25.36       37.03      3.39 o 
   6   2   5       14.83       16.51      3.05 o 
   7   2   5       88.05       97.86      9.16 o 
   8   2   5      193.94      190.15     22.98 o 
   9   2   5       47.51       51.72      6.05 o 
  10   2   5        9.90        9.13      4.77 o 
 -10   3   5       77.58      100.12      7.61 o 
  -9   3   5        6.92        4.86      3.89 o 
  -8   3   5       81.00       88.90      6.02 o 
  -7   3   5      448.91      449.58     14.05 o 
  -6   3   5       17.70       16.64      4.06 o 
  -5   3   5      131.56      144.28      7.97 o 
  -4   3   5      372.14      445.62     24.25 o 
  -3   3   5      767.67      748.34     18.76 o 
  -2   3   5     1483.63     1476.67     45.67 o 
  -1   3   5       33.52       34.86      6.06 o 
   0   3   5       14.02       18.98      2.74 o 
   1   3   5       34.70       35.53      1.98 o 
   2   3   5     1484.04     1605.82     64.26 o 
   3   3   5      761.94      727.68     23.60 o 
   4   3   5      374.03      412.13     12.40 o 
   5   3   5      130.03      141.50      6.17 o 
   6   3   5       17.76       20.34      3.34 o 
   7   3   5      448.83      449.76     14.23 o 
   8   3   5       81.28       88.42      6.00 o 
   9   3   5        6.98       14.88      4.75 o 
  10   3   5       78.39       92.56     10.40 o 
 -10   4   5       13.13       16.97     10.18 o 
  -9   4   5       72.20       72.91      6.01 o 
  -8   4   5       58.72       62.30      7.79 o 
  -7   4   5      318.49      320.86     13.41 o 
  -6   4   5       52.91       52.49      5.96 o 
  -5   4   5      264.87      275.39      9.23 o 
  -4   4   5      323.03      341.34     17.49 o 
  -3   4   5      316.39      314.32     10.71 o 
  -2   4   5     4145.94     4080.49     93.51 o 
  -1   4   5      949.98      930.24     19.77 o 
   0   4   5     1547.69     1469.81     30.45 o 
   1   4   5      954.65      967.96     18.07 o 
   2   4   5     4133.59     4063.85     81.50 o 
   3   4   5      318.32      314.47      9.53 o 
   4   4   5      319.91      347.04     12.79 o 
   5   4   5      262.95      280.50      8.27 o 
   6   4   5       53.54       51.65      4.51 o 
   7   4   5      319.29      283.33     10.78 o 
   8   4   5       57.22       54.34      5.36 o 
   9   4   5       72.55       72.25      6.21 o 
  10   4   5       13.79        8.76      5.25 o 
  -9   5   5      141.44      174.51     16.35 o 
  -8   5   5      128.00      159.49     10.38 o 
  -7   5   5       41.46       52.33      6.58 o 
  -6   5   5      234.86      225.30     11.68 o 
  -5   5   5      300.00      313.47     13.17 o 
  -4   5   5      183.68      160.98      6.52 o 
  -3   5   5      117.85      113.03     10.44 o 
  -2   5   5      516.00      487.79     13.22 o 
  -1   5   5      259.87      246.52      6.35 o 
   0   5   5      251.23      272.95      7.44 o 
   1   5   5      261.01      237.88      6.69 o 
   2   5   5      511.03      492.43     10.50 o 
   3   5   5      118.61      118.24     14.49 o 
   4   5   5      183.20      171.00      6.82 o 
   5   5   5      298.51      296.31     10.43 o 
   6   5   5      235.72      242.76     11.68 o 
   7   5   5       41.66       40.80      4.09 o 
   8   5   5      128.65      141.52      8.06 o 
   9   5   5      141.60      155.20      8.49 o 
  -9   6   5       43.38       58.54     11.43 o 
  -8   6   5      136.32      135.95     20.69 o 
  -7   6   5       29.16       25.68      7.55 o 
  -6   6   5       58.84       72.51     14.06 o 
  -5   6   5      101.80      105.17      7.52 o 
  -4   6   5       52.83       76.83     11.43 o 
  -3   6   5       16.69       20.11      3.88 o 
  -2   6   5      694.75      684.67     18.08 o 
  -1   6   5       15.57       17.54      2.24 o 
   0   6   5     1150.29     1142.77     29.07 o 
   1   6   5       17.41       21.92      3.10 o 
   2   6   5      695.50      695.58     14.37 o 
   3   6   5       16.00       22.67      2.93 o 
   4   6   5       53.27       67.09      5.58 o 
   5   6   5      101.68      108.83      6.22 o 
   6   6   5       59.74       69.52      7.19 o 
   7   6   5       29.03       28.12      6.22 o 
   8   6   5      136.54      131.65     10.10 o 
   9   6   5       43.59       61.01      8.15 o 
  -8   7   5       15.65       16.97      5.76 o 
  -7   7   5      120.54      126.68      9.52 o 
  -6   7   5       44.54       52.59     10.40 o 
  -5   7   5        9.04       13.71      4.28 o 
  -4   7   5       12.29        5.89      3.80 o 
  -3   7   5      423.55      396.58     15.67 o 
  -2   7   5       60.75       57.09      5.86 o 
  -1   7   5       89.88       93.76      5.69 o 
   0   7   5       50.76       49.42      4.53 o 
   1   7   5       89.16      101.59      8.81 o 
   2   7   5       60.32       54.23      4.52 o 
   3   7   5      421.82      407.71     12.92 o 
   4   7   5       12.09        7.09      4.53 o 
   5   7   5        8.35       12.18      6.17 o 
   6   7   5       44.58       40.94     12.12 o 
   7   7   5      119.85      153.21     10.66 o 
   8   7   5       15.41       13.43      5.72 o 
  -7   8   5       64.36       64.34      8.57 o 
  -6   8   5       46.50       52.55      6.86 o 
  -5   8   5      103.12      119.28      8.57 o 
  -4   8   5        9.82       17.17      4.85 o 
  -3   8   5       54.58       74.96      6.55 o 
  -2   8   5       74.14       85.34      5.67 o 
  -1   8   5      475.67      436.18     14.14 o 
   0   8   5        0.37        3.95      3.51 o 
   1   8   5      478.81      440.94     14.08 o 
   2   8   5       74.12       66.32      5.30 o 
   3   8   5       54.42       54.17      7.77 o 
   4   8   5        9.44       18.94      6.52 o 
   5   8   5      101.52      109.70      9.05 o 
   6   8   5       46.95       50.83      7.19 o 
   7   8   5       64.02       60.24     15.66 o 
  -6   9   5       20.03       29.95      8.46 o 
  -5   9   5        1.05       11.89      7.09 o 
  -4   9   5       34.26       42.93      9.15 o 
  -3   9   5       32.68       32.60      4.60 o 
  -2   9   5       69.14       53.41      5.27 o 
  -1   9   5        4.23        4.59      3.77 o 
   0   9   5       20.25       22.61      4.79 o 
   1   9   5        4.23        5.23      3.12 o 
   2   9   5       68.57       66.43      9.15 o 
   3   9   5       32.49       50.21      6.80 o 
   4   9   5       34.36       37.12      6.64 o 
   5   9   5        1.18        1.37      7.77 o 
   6   9   5       20.34       25.15      9.37 o 
  -4  10   5       84.30      105.68      9.02 o 
  -3  10   5       90.42      101.68      8.85 o 
  -2  10   5       18.23       14.18      5.37 o 
  -1  10   5        0.61       -1.29      3.81 o 
   0  10   5       26.18       12.43      5.65 o 
   1  10   5        0.75       -5.05      5.05 o 
   2  10   5       17.98       10.98      8.00 o 
   3  10   5       90.56      101.29     13.49 o 
   4  10   5       84.59       93.98     13.95 o 
  -1  11   5       22.69       16.23      9.60 o 
   0  11   5        5.51        0.69      8.00 o 
   1  11   5       22.80       -5.26      7.77 o 
   0   0   6      610.01      679.38     16.23 o 
   1   0   6     5567.14     5697.85    119.40 o 
   2   0   6     2351.49     2305.55    120.17 o 
   3   0   6       58.46       72.03      3.30 o 
   4   0   6      292.81      275.44     10.11 o 
   5   0   6      669.32      701.53     18.51 o 
   6   0   6       28.06       41.99      3.65 o 
   7   0   6       91.29      101.00      6.51 o 
   8   0   6        0.33        1.55      3.47 o 
   9   0   6        3.38       -0.30      3.64 o 
  10   0   6        6.73        8.68      4.36 o 
 -10   1   6        9.91       17.94      8.00 o 
  -9   1   6       12.75        9.34      4.19 o 
  -8   1   6       79.04       64.42      6.12 o 
  -7   1   6      215.11      221.80     10.08 o 
  -6   1   6      114.46      119.79      6.61 o 
  -5   1   6     1321.72     1288.90     60.82 o 
  -4   1   6     1846.34     1958.94     91.92 o 
  -3   1   6     3544.92     3492.56     69.62 o 
  -2   1   6      229.69      250.36      9.83 o 
  -1   1   6      383.12      359.28      7.14 o 
   0   1   6     1635.17     1684.43     34.61 o 
   1   1   6      389.11      370.29     10.98 o 
   2   1   6      232.19      241.37      6.18 o 
   3   1   6     3531.27     3463.33     80.35 o 
   4   1   6     1860.98     1887.46     71.16 o 
   5   1   6     1328.19     1317.95     32.30 o 
   6   1   6      117.39      116.67      5.69 o 
   7   1   6      214.34      219.68     10.25 o 
   8   1   6       78.11       76.54      6.46 o 
   9   1   6       12.62       14.61      4.59 o 
  10   1   6        9.84        2.08      4.12 o 
 -10   2   6       39.29       54.72      8.80 o 
  -9   2   6      157.20      171.02     14.63 o 
  -8   2   6      251.75      281.79     27.90 o 
  -7   2   6      156.90      167.16      8.50 o 
  -6   2   6      145.15      136.73      8.46 o 
  -5   2   6      277.47      273.69     11.54 o 
  -4   2   6     2410.53     2458.24     58.25 o 
  -3   2   6     1335.93     1506.42     35.31 o 
  -2   2   6      520.14      524.32     12.82 o 
   0   2   6      380.40      358.20      9.03 o 
   1   2   6      172.75      377.72     33.03 o 
   2   2   6      511.53      478.32     11.09 o 
   3   2   6     1340.86     1454.51     54.21 o 
   4   2   6     2406.02     2474.41     85.77 o 
   5   2   6      278.21      285.50      9.31 o 
   6   2   6      145.62      154.04      6.66 o 
   7   2   6      155.69      161.91      8.03 o 
   8   2   6      253.08      305.02     14.18 o 
   9   2   6      156.06      164.18      9.62 o 
  10   2   6       39.86       61.11      9.15 o 
 -10   3   6        4.22       11.59      5.99 o 
  -9   3   6       74.42       82.66      7.73 o 
  -8   3   6        5.42       13.24      3.50 o 
  -7   3   6       53.73       57.87      4.66 o 
  -6   3   6      176.96      169.56     11.66 o 
  -5   3   6      195.33      192.37      6.97 o 
  -4   3   6     1058.13     1074.95     27.42 o 
  -3   3   6      124.16      131.33      8.21 o 
  -2   3   6     4009.63     3901.65    111.40 o 
  -1   3   6      380.80      399.01     12.65 o 
   0   3   6     3873.94     3835.91     76.71 o 
   1   3   6      367.69      362.90     10.14 o 
   2   3   6     4016.14     3926.87     70.02 o 
   3   3   6      123.71      109.85      6.55 o 
   4   3   6     1057.18     1000.55     26.22 o 
   5   3   6      197.97      180.87      7.28 o 
   6   3   6      174.79      156.47      7.09 o 
   7   3   6       54.99       48.50      4.62 o 
   8   3   6        5.41        2.42      3.32 o 
   9   3   6       73.75       85.52      7.52 o 
  10   3   6        4.35        8.86      4.92 o 
 -10   4   6       14.70       14.41      7.55 o 
  -9   4   6       11.72        6.10      7.77 o 
  -8   4   6      100.53      112.03      6.63 o 
  -7   4   6       39.92       37.14      5.86 o 
  -6   4   6      335.18      322.21     14.34 o 
  -5   4   6      331.28      306.62      9.97 o 
  -4   4   6       80.40       95.77     12.23 o 
  -3   4   6      255.63      261.61     10.54 o 
  -1   4   6      699.58      733.78     20.11 o 
   0   4   6      115.24      161.91      8.25 o 
   1   4   6      710.99      719.04     14.03 o 
   2   4   6       43.06      124.62     10.06 o 
   3   4   6      258.79      268.59      9.09 o 
   4   4   6       79.46      103.02      8.98 o 
   5   4   6      331.45      322.69     15.27 o 
   6   4   6      335.04      304.39     10.85 o 
   7   4   6       40.97       38.63      4.53 o 
   8   4   6      101.32      114.55      7.02 o 
   9   4   6       12.17       12.98      4.19 o 
  10   4   6       14.41       15.83     10.29 o 
  -9   5   6       18.77       26.96      6.42 o 
  -8   5   6       26.57       27.05      5.98 o 
  -7   5   6       75.57       80.09     10.06 o 
  -6   5   6      484.21      463.63     18.49 o 
  -5   5   6       45.83       57.84      5.66 o 
  -4   5   6      103.53       90.16      6.37 o 
  -3   5   6      914.95      862.32     21.89 o 
  -2   5   6      168.76      175.14      6.09 o 
  -1   5   6      174.95      167.34      4.67 o 
   0   5   6     1597.59     1525.57     31.99 o 
   1   5   6      173.99      161.88      5.07 o 
   2   5   6      166.60      173.67      4.84 o 
   3   5   6      911.92      862.77     22.22 o 
   4   5   6      102.34       87.32      5.83 o 
   5   5   6       46.38       50.37      4.40 o 
   6   5   6      484.67      483.17     25.23 o 
   7   5   6       75.93       83.17      6.80 o 
   8   5   6       27.18       35.32      5.04 o 
   9   5   6       18.77       26.92      5.38 o 
  -9   6   6        2.85        8.32      5.86 o 
  -8   6   6        5.63       -0.23      4.75 o 
  -7   6   6       93.27      113.34      8.85 o 
  -6   6   6       87.42       89.06      7.36 o 
  -5   6   6       28.12       24.96      4.84 o 
  -4   6   6      107.06      107.59     17.15 o 
  -3   6   6      335.20      294.40     12.28 o 
  -2   6   6      196.88      191.22     14.86 o 
  -1   6   6      102.98      114.29      6.15 o 
   0   6   6       66.71       93.27      5.40 o 
   1   6   6      102.92      112.28      4.55 o 
   2   6   6      197.53      214.92      8.85 o 
   3   6   6      332.67      294.58      8.19 o 
   4   6   6      107.91      111.39      5.65 o 
   5   6   6       28.78       16.29      6.06 o 
   6   6   6       87.43       81.34      7.68 o 
   7   6   6       92.65      104.46     11.66 o 
   8   6   6        5.67        9.92     10.29 o 
   9   6   6        2.61        7.92      5.56 o 
  -8   7   6        1.61        0.54      4.56 o 
  -7   7   6       56.99       57.83      7.06 o 
  -6   7   6       45.38       47.10      7.09 o 
  -5   7   6      103.92       92.47      7.28 o 
  -4   7   6       76.31       76.45      6.46 o 
  -3   7   6       10.73       11.40      4.46 o 
  -2   7   6       30.24       34.96      4.75 o 
  -1   7   6      363.50      362.66     11.89 o 
   0   7   6       36.50       27.20      3.83 o 
   1   7   6      357.27      363.45     16.41 o 
   2   7   6       29.82       32.92      3.48 o 
   3   7   6       11.40       16.17      3.39 o 
   4   7   6       77.04       74.97      7.25 o 
   5   7   6      103.41       96.39      8.33 o 
   6   7   6       44.40       32.82      6.37 o 
   7   7   6       56.96       68.21      7.97 o 
   8   7   6        1.58        4.36      5.49 o 
  -7   8   6       20.38       16.43      6.86 o 
  -6   8   6       67.53       66.79      7.16 o 
  -5   8   6      193.15      185.16     14.98 o 
  -4   8   6      351.69      347.17     15.03 o 
  -3   8   6        9.97       16.01      4.36 o 
  -2   8   6      107.64      105.64      6.39 o 
  -1   8   6      243.33      225.68      9.40 o 
   0   8   6       27.08       24.09      4.16 o 
   1   8   6      242.41      236.18      9.45 o 
   2   8   6      108.37      113.48      5.76 o 
   3   8   6        9.95       13.46      7.66 o 
   4   8   6      349.09      345.25     15.59 o 
   5   8   6      191.53      179.45     11.31 o 
   6   8   6       67.09       80.02      8.49 o 
   7   8   6       20.67       21.98      7.43 o 
  -6   9   6        3.34        2.97      7.32 o 
  -5   9   6      218.05      252.84     13.26 o 
  -4   9   6       25.76       26.22      5.56 o 
  -3   9   6       16.61       17.50      5.42 o 
  -2   9   6       83.27       89.64      9.00 o 
  -1   9   6       29.22       27.70      4.64 o 
   0   9   6      170.90      176.16     11.88 o 
   1   9   6       29.07       27.20      4.74 o 
   2   9   6       83.58       78.39      7.92 o 
   3   9   6       16.52       30.15      6.12 o 
   4   9   6       25.86       18.49      5.96 o 
   5   9   6      218.58      246.64     14.75 o 
   6   9   6        3.35       17.84      8.92 o 
  -4  10   6       34.34       45.18      7.03 o 
  -3  10   6       62.76       73.69      7.74 o 
  -2  10   6        8.00        4.04      4.17 o 
  -1  10   6       23.48       15.32      5.98 o 
   0  10   6        9.33       -4.98      4.98 o 
   1  10   6       23.30       14.41      4.67 o 
   2  10   6        8.15        8.00      8.23 o 
   3  10   6       63.08       67.22     12.12 o 
   4  10   6       34.45       29.04     10.52 o 
  -1  11   6        5.10       17.38      9.37 o 
   0  11   6       16.74        0.69      8.69 o 
   1  11   6        5.02       -2.29      8.92 o 
   1   0   7     2982.26     3119.71     55.58 o 
   2   0   7     3464.77     3450.82     92.63 o 
   3   0   7     1654.41     1562.41     45.51 o 
   4   0   7      399.32      446.94     12.30 o 
   5   0   7     3197.26     3248.59     75.91 o 
   6   0   7      281.30      305.40      9.99 o 
   7   0   7       82.08       61.90      5.41 o 
   8   0   7       84.97       76.42      9.03 o 
   9   0   7       31.98       31.80      8.57 o 
  10   0   7       58.16       53.59      6.61 o 
 -10   1   7        5.68        6.06      8.92 o 
  -9   1   7       78.06       92.93      7.77 o 
  -8   1   7       78.42       76.95     11.89 o 
  -7   1   7      228.29      222.88      9.99 o 
  -6   1   7       43.77       45.52      4.26 o 
  -5   1   7      777.23      827.80     24.97 o 
  -4   1   7      500.58      510.73     16.53 o 
  -3   1   7     1657.55     1627.47     33.06 o 
  -2   1   7     2780.26     2669.62     54.24 o 
  -1   1   7      982.32     1031.06     17.26 o 
   0   1   7     2990.80     2814.90     42.28 o 
   1   1   7      965.27     1036.06     19.18 o 
   2   1   7     2777.71     2741.32     44.32 o 
   3   1   7     1660.12     1576.56     38.20 o 
   4   1   7      506.20      536.46     17.15 o 
   5   1   7      778.15      771.18     20.76 o 
   6   1   7       43.89       50.43      3.99 o 
   7   1   7      229.24      205.62      8.36 o 
   8   1   7       76.58       89.33     12.23 o 
   9   1   7       78.30       90.71      7.44 o 
  10   1   7        5.94       10.13      4.84 o 
 -10   2   7       32.99       47.84      7.77 o 
  -9   2   7        0.64        5.10      7.09 o 
  -8   2   7       45.54       60.72      5.60 o 
  -7   2   7       22.60       22.06      4.00 o 
  -6   2   7      225.76      194.74     17.72 o 
  -5   2   7       90.24       96.38      4.69 o 
  -4   2   7     2119.60     2057.97     51.00 o 
  -3   2   7      220.29      239.93     17.53 o 
  -2   2   7     1583.27     1556.34     31.91 o 
  -1   2   7     2537.31     2532.26     59.61 o 
   0   2   7       90.54       96.00      2.58 o 
   1   2   7     2545.78     2644.50     60.23 o 
   2   2   7     1591.47     1543.88     33.20 o 
   3   2   7      219.70      247.61     13.63 o 
   4   2   7     2128.28     2065.07     55.06 o 
   5   2   7       88.32       95.74      8.75 o 
   6   2   7      228.12      226.07     18.36 o 
   7   2   7       23.72       24.61      3.71 o 
   8   2   7       45.09       49.16      4.87 o 
   9   2   7        0.75        2.27      3.80 o 
  10   2   7       32.85       37.37      6.14 o 
 -10   3   7       77.13       74.49      8.73 o 
  -9   3   7       11.05       14.47      3.96 o 
  -8   3   7       30.26       43.49      6.13 o 
  -7   3   7      292.16      282.07     13.02 o 
  -6   3   7       19.26       17.66      4.73 o 
  -5   3   7       70.03       66.55      4.75 o 
  -4   3   7      886.08      844.39     21.36 o 
  -3   3   7      434.21      414.70     11.30 o 
  -2   3   7     2592.99     2559.00     74.53 o 
  -1   3   7      180.81      172.15      6.86 o 
   0   3   7       52.50       58.58      4.47 o 
   1   3   7      181.47      182.21      9.32 o 
   2   3   7     2586.14     2601.29     46.78 o 
   3   3   7      433.39      415.14     14.96 o 
   4   3   7      893.53      825.57     26.01 o 
   5   3   7       68.76       66.30      4.46 o 
   6   3   7       18.75       22.70      3.42 o 
   7   3   7      292.22      263.25     15.27 o 
   8   3   7       31.00       38.78      5.52 o 
   9   3   7       11.34       24.18      4.47 o 
  10   3   7       77.88       68.66      7.89 o 
 -10   4   7       41.34       44.36      9.60 o 
  -9   4   7       25.76       19.49      5.92 o 
  -8   4   7       16.73       19.77      5.44 o 
  -7   4   7       49.24       49.80      4.78 o 
  -6   4   7       11.93       11.62      2.93 o 
  -5   4   7      389.50      399.54     11.81 o 
  -4   4   7      464.63      459.15     16.47 o 
  -3   4   7      329.36      296.86     11.84 o 
  -2   4   7     1316.57     1369.51     40.17 o 
  -1   4   7      142.07      149.44      6.64 o 
   0   4   7     1270.44     1259.10     26.37 o 
   1   4   7      138.31      139.48      4.54 o 
   2   4   7     1311.18     1324.21     25.85 o 
   3   4   7      328.47      324.63     17.21 o 
   4   4   7      461.85      442.58     13.02 o 
   5   4   7      386.62      372.98     23.89 o 
   6   4   7       11.71       18.56      3.56 o 
   7   4   7       48.36       49.97      4.82 o 
   8   4   7       16.51       22.76      6.17 o 
   9   4   7       26.44       31.84      5.05 o 
  10   4   7       41.36       47.50      6.93 o 
  -9   5   7       63.21       67.22      8.29 o 
  -8   5   7        1.72       -0.47      4.72 o 
  -7   5   7        9.54        5.88      4.36 o 
  -6   5   7      623.39      580.32     21.80 o 
  -5   5   7      421.55      408.43     21.04 o 
  -4   5   7      226.35      227.65     12.80 o 
  -3   5   7      489.26      496.84     18.29 o 
  -2   5   7       83.58       87.14     13.72 o 
  -1   5   7      263.77      240.94      7.31 o 
   0   5   7      250.94      259.45      7.00 o 
   1   5   7      262.79      235.56      6.75 o 
   2   5   7       80.84       88.70      3.45 o 
   3   5   7      499.31      500.63     14.07 o 
   4   5   7      226.06      242.52      8.48 o 
   5   5   7      418.50      391.15     12.68 o 
   6   5   7      630.08      596.87     17.66 o 
   7   5   7        9.27       19.51      5.95 o 
   8   5   7        1.78        3.55      3.66 o 
   9   5   7       63.84       73.01      8.32 o 
  -9   6   7       25.68       33.27      7.00 o 
  -8   6   7       46.04       53.82      7.16 o 
  -7   6   7       64.52       55.85      6.86 o 
  -6   6   7       54.69       51.18      6.19 o 
  -5   6   7      160.49      136.15      8.80 o 
  -4   6   7      252.09      233.89     27.32 o 
  -3   6   7      161.70      142.87      8.15 o 
  -2   6   7      153.21      170.61      8.62 o 
  -1   6   7      144.62      152.01      9.31 o 
   0   6   7      785.02      741.39     16.97 o 
   1   6   7      146.08      148.93      6.56 o 
   2   6   7      154.95      173.67      5.21 o 
   3   6   7      158.66      152.30      5.26 o 
   4   6   7      250.42      231.25     11.70 o 
   5   6   7      161.05      149.79      9.61 o 
   6   6   7       55.20       51.77      6.78 o 
   7   6   7       64.71       69.55      7.68 o 
   8   6   7       46.07       52.91      7.51 o 
   9   6   7       25.69       33.66      7.45 o 
  -8   7   7        3.50       10.94      5.21 o 
  -7   7   7      100.14       96.17      8.65 o 
  -6   7   7        6.60       10.49      4.66 o 
  -5   7   7      105.54      106.06      7.89 o 
  -4   7   7      116.32      120.79      8.15 o 
  -3   7   7      218.07      210.18     15.21 o 
  -2   7   7       29.02       34.07      4.72 o 
  -1   7   7       88.50       97.42      6.15 o 
   0   7   7      108.80       93.47      5.72 o 
   1   7   7       90.62      114.21      6.22 o 
   2   7   7       27.57       39.99      3.67 o 
   3   7   7      217.96      222.08     11.47 o 
   4   7   7      117.70      137.49      9.20 o 
   5   7   7      107.41      104.46      8.73 o 
   6   7   7        6.43       10.42      5.37 o 
   7   7   7      102.19      109.95      9.54 o 
   8   7   7        3.30       -1.60      5.24 o 
  -7   8   7       18.28       22.67      6.06 o 
  -6   8   7       49.05       59.28      7.20 o 
  -5   8   7       16.93       22.57      7.09 o 
  -4   8   7       18.09       23.76      5.01 o 
  -3   8   7       92.75      108.64      7.67 o 
  -2   8   7       27.77       30.34      4.21 o 
  -1   8   7       72.86       65.51      5.31 o 
   0   8   7       93.57      120.07      8.13 o 
   1   8   7       73.56       71.97      5.62 o 
   2   8   7       27.30       24.84      4.76 o 
   3   8   7       92.27       92.01      8.23 o 
   4   8   7       17.63       24.46     12.23 o 
   5   8   7       17.47       19.94      5.89 o 
   6   8   7       48.17       68.94      8.08 o 
   7   8   7       17.80       25.05      6.44 o 
  -6   9   7       27.57       31.06      6.31 o 
  -5   9   7       58.17       76.76      7.81 o 
  -4   9   7       91.87       91.54     16.12 o 
  -3   9   7       24.65       23.80      4.24 o 
  -2   9   7       69.31       58.23      8.70 o 
  -1   9   7       20.74       18.37      4.26 o 
   0   9   7       97.23      121.49     15.78 o 
   1   9   7       20.65       17.30      4.46 o 
   2   9   7       68.36       71.65      7.58 o 
   3   9   7       24.13       26.24      6.09 o 
   4   9   7       91.71      107.68      9.37 o 
   5   9   7       58.97       85.55      8.92 o 
   6   9   7       27.95       33.01      7.09 o 
  -4  10   7       25.65       37.00      9.03 o 
  -3  10   7       85.89       99.18     17.15 o 
  -2  10   7       18.62       20.35      6.47 o 
  -1  10   7        1.86      -10.63     10.63 o 
   0  10   7        7.39        2.10      5.58 o 
   1  10   7        1.72        2.91      4.31 o 
   2  10   7       18.93       15.26      6.75 o 
   3  10   7       85.74       91.69     13.49 o 
   4  10   7       25.56       34.30     10.75 o 
   0   0   8     2027.02     2094.98     59.74 o 
   1   0   8     9578.57     9441.79    251.11 o 
   2   0   8     1749.86     1745.52     31.78 o 
   3   0   8       45.52       38.48      3.29 o 
   4   0   8       65.09       60.68      3.52 o 
   5   0   8        7.85       14.84      2.65 o 
   6   0   8        2.49        2.39      2.94 o 
   7   0   8        0.01       -1.87      2.70 o 
   8   0   8      444.56      443.46     17.04 o 
   9   0   8       24.65       36.86      5.31 o 
  10   0   8       31.70       36.83      5.90 o 
 -10   1   8       32.74       34.73      7.20 o 
  -9   1   8       20.16       23.52      4.98 o 
  -8   1   8      101.61      103.39      7.25 o 
  -7   1   8       93.89       84.59      6.02 o 
  -6   1   8      227.83      234.66      9.76 o 
  -5   1   8       33.14       40.58      4.26 o 
  -4   1   8      158.70      147.97      4.96 o 
  -3   1   8     1441.10     1421.07     29.34 o 
  -2   1   8      170.82      178.40      4.75 o 
  -1   1   8      482.46      511.92      8.99 o 
   0   1   8     1829.56     1730.40     26.28 o 
   1   1   8      488.68      512.50     11.25 o 
   2   1   8      167.43      179.82      4.31 o 
   3   1   8     1446.01     1404.50     38.73 o 
   4   1   8      158.95      157.26      6.26 o 
   5   1   8       31.17       39.26      3.46 o 
   6   1   8      223.05      228.47      8.41 o 
   7   1   8       93.15       82.45      5.43 o 
   8   1   8      101.84      102.44     10.94 o 
   9   1   8       20.07       17.67      4.56 o 
  10   1   8       32.69       38.68      5.90 o 
 -10   2   8        7.72       -3.66      5.95 o 
  -9   2   8       99.70       89.74      7.06 o 
  -8   2   8        3.85        1.71      3.66 o 
  -7   2   8        3.11        8.43      2.96 o 
  -6   2   8      127.17      132.68      8.04 o 
  -5   2   8      348.47      360.63     10.89 o 
  -4   2   8      660.04      650.16     17.10 o 
  -3   2   8      896.57      939.13     19.97 o 
  -2   2   8     1186.89     1177.68     25.71 o 
  -1   2   8      713.72      718.82     17.58 o 
   0   2   8     1756.26     1724.77     30.91 o 
   1   2   8      728.63      716.85     19.56 o 
   2   2   8     1196.98     1157.81     22.24 o 
   3   2   8      900.32      933.42     23.54 o 
   4   2   8      655.75      659.07     19.10 o 
   5   2   8      348.35      358.66     11.24 o 
   6   2   8      126.88      123.92      7.84 o 
   7   2   8        2.82        5.17      2.95 o 
   8   2   8        3.63        5.17      4.45 o 
   9   2   8      100.18       91.10     10.52 o 
  10   2   8        7.59       15.87      5.21 o 
 -10   3   8       26.44       34.30      9.15 o 
  -9   3   8       45.45       59.45      7.41 o 
  -8   3   8       35.09       31.48      4.10 o 
  -7   3   8       64.59       58.68      6.22 o 
  -6   3   8      172.91      178.75      8.58 o 
  -5   3   8      242.56      224.08      7.70 o 
  -4   3   8      389.62      421.09     11.73 o 
  -3   3   8        1.49        1.73      1.25 o 
  -2   3   8     1588.22     1651.01     49.22 o 
  -1   3   8     1773.80     1841.96     52.53 o 
   0   3   8       81.46       91.74      2.69 o 
   1   3   8     1767.05     1789.74     42.92 o 
   2   3   8     1603.54     1682.39     30.78 o 
   3   3   8        1.41        2.91      2.47 o 
   4   3   8      396.12      402.10     12.18 o 
   5   3   8      242.33      213.59      8.11 o 
   6   3   8      170.59      170.30      7.54 o 
   7   3   8       63.03       51.61      4.82 o 
   8   3   8       34.64       32.50      4.62 o 
   9   3   8       44.94       41.02      5.10 o 
  10   3   8       26.84       27.09      5.63 o 
  -9   4   8       20.90       18.39      5.92 o 
  -8   4   8       60.63       58.73      7.06 o 
  -7   4   8      200.24      196.09     11.02 o 
  -6   4   8      174.43      164.89      7.08 o 
  -5   4   8      493.07      451.87     13.20 o 
  -4   4   8      102.09      101.35      6.37 o 
  -3   4   8      768.50      747.22     23.98 o 
  -2   4   8      971.06     1005.10     31.02 o 
  -1   4   8      503.46      515.13     16.83 o 
   0   4   8     1033.44     1016.06     22.05 o 
   1   4   8      511.76      505.58     11.72 o 
   2   4   8      969.46     1009.41     21.90 o 
   3   4   8      757.71      733.64     19.15 o 
   4   4   8      103.14      102.70      5.13 o 
   5   4   8      495.97      451.10     17.45 o 
   6   4   8      173.23      164.82      7.71 o 
   7   4   8      197.60      188.19     11.32 o 
   8   4   8       61.83       59.74      5.59 o 
   9   4   8       20.52       18.20      4.49 o 
  -9   5   8        8.69       22.99      6.37 o 
  -8   5   8       52.06       58.75     10.29 o 
  -7   5   8      190.91      183.47     15.43 o 
  -6   5   8      140.59      123.87     10.06 o 
  -5   5   8       18.93       23.40      4.44 o 
  -4   5   8        0.27        6.33      3.15 o 
  -3   5   8      317.78      333.89     13.16 o 
  -2   5   8      744.36      698.89     36.01 o 
  -1   5   8      182.60      194.60      8.50 o 
   0   5   8      781.45      805.48     17.79 o 
   1   5   8      185.75      200.38      5.94 o 
   2   5   8      738.41      678.21     13.83 o 
   3   5   8      324.13      350.94     10.50 o 
   4   5   8        0.40        7.72      3.22 o 
   5   5   8       18.89       25.10      3.60 o 
   6   5   8      138.83      131.34     16.92 o 
   7   5   8      192.56      201.63     11.64 o 
   8   5   8       52.41       51.19      5.61 o 
   9   5   8        8.53        9.97      5.91 o 
  -8   6   8       36.62       52.72     15.78 o 
  -7   6   8       64.83       65.30     10.86 o 
  -6   6   8       57.38       68.04      6.61 o 
  -5   6   8      101.33      113.09      7.78 o 
  -4   6   8      141.82      151.43     15.09 o 
  -3   6   8       67.58       59.25     10.40 o 
  -2   6   8      299.81      288.20     11.88 o 
  -1   6   8      217.18      200.87      7.86 o 
   0   6   8      193.02      174.30      7.07 o 
   1   6   8      214.23      219.64     10.22 o 
   2   6   8      303.43      283.71      8.47 o 
   3   6   8       71.50       70.46      4.54 o 
   4   6   8      139.54      171.99     10.01 o 
   5   6   8      103.83      111.89      8.56 o 
   6   6   8       58.09       49.28      6.78 o 
   7   6   8       64.89       70.37      7.99 o 
   8   6   8       36.70       32.14      7.00 o 
  -8   7   8       26.47       34.90      6.70 o 
  -7   7   8       29.85       31.81      6.04 o 
  -6   7   8       40.92       42.77      8.12 o 
  -5   7   8       57.94       50.16      6.21 o 
  -4   7   8       51.43       50.38      5.79 o 
  -3   7   8       32.09       41.30      8.23 o 
  -2   7   8      358.71      339.96     13.95 o 
  -1   7   8      312.51      303.79     10.61 o 
   0   7   8      351.26      337.76     12.57 o 
   1   7   8      310.50      303.21     10.66 o 
   2   7   8      361.91      355.24     10.37 o 
   3   7   8       32.65       36.42      6.02 o 
   4   7   8       50.35       49.40      9.03 o 
   5   7   8       58.64       64.19      9.60 o 
   6   7   8       40.67       47.76      9.95 o 
   7   7   8       29.83       31.04      6.53 o 
   8   7   8       25.92       19.36      6.51 o 
  -7   8   8       17.18       16.38      7.20 o 
  -6   8   8       32.69       37.87      9.83 o 
  -5   8   8       31.36       28.27      7.09 o 
  -4   8   8       78.14       80.38      7.18 o 
  -3   8   8      105.03      107.93      7.72 o 
  -2   8   8      248.07      247.11      9.85 o 
  -1   8   8       46.56       43.45      4.60 o 
   0   8   8      210.31      226.73      9.41 o 
   1   8   8       45.55       37.93      6.28 o 
   2   8   8      247.32      247.17     10.42 o 
   3   8   8      104.74       90.97      8.39 o 
   4   8   8       81.24       91.08      8.55 o 
   5   8   8       30.66       15.74      5.81 o 
   6   8   8       32.96       29.49      6.95 o 
   7   8   8       16.86       13.03      6.47 o 
  -6   9   8        7.16       13.25      5.56 o 
  -5   9   8       24.52       30.97      6.12 o 
  -4   9   8       68.84       60.92      9.72 o 
  -3   9   8        2.99        3.45      4.69 o 
  -2   9   8       50.02       44.63      5.00 o 
  -1   9   8       58.06       48.13      6.86 o 
   0   9   8        5.54        0.59      4.84 o 
   1   9   8       58.54       54.55      7.95 o 
   2   9   8       50.17       47.17      9.66 o 
   3   9   8        2.74        6.88      5.32 o 
   4   9   8       68.49       70.27      8.30 o 
   5   9   8       24.55       37.82      7.16 o 
   6   9   8        7.02       22.18      6.86 o 
  -4  10   8       29.17       33.38      9.37 o 
  -3  10   8       79.40       78.44      8.89 o 
  -2  10   8       50.25       37.26      7.34 o 
  -1  10   8       17.62        9.75      7.20 o 
   0  10   8        0.92        0.06      8.12 o 
   1  10   8       17.82       16.72      6.78 o 
   2  10   8       50.13       54.83      8.80 o 
   3  10   8       80.18      109.14      9.80 o 
   4  10   8       29.37       15.09      9.37 o 
   1   0   9      463.60      568.45     13.92 o 
   2   0   9      155.76      169.35      5.32 o 
   3   0   9      256.04      265.84     10.58 o 
   4   0   9     1171.32     1259.53    101.29 o 
   5   0   9     1865.65     1909.38     52.79 o 
   6   0   9     1212.07     1156.92     35.45 o 
   7   0   9      166.99      173.89      7.51 o 
   8   0   9      295.70      270.58     12.20 o 
   9   0   9       55.47       61.11     12.00 o 
  10   0   9       16.78       19.62      5.08 o 
 -10   1   9       38.32       49.14      6.19 o 
  -9   1   9       70.02       73.85      6.86 o 
  -8   1   9       27.88       29.92      9.60 o 
  -7   1   9      101.29      109.40      6.77 o 
  -6   1   9      132.81      123.80      5.78 o 
  -5   1   9       30.90       25.74      2.74 o 
  -4   1   9        8.27        6.45      1.74 o 
  -3   1   9     2057.78     2049.69     41.83 o 
  -2   1   9      890.14      856.49     18.27 o 
  -1   1   9     2117.34     2207.63     52.37 o 
   0   1   9     5818.88     5777.83    101.90 o 
   1   1   9     2136.46     2153.94     44.01 o 
   2   1   9      893.77      875.84     14.99 o 
   3   1   9     2051.22     2047.92     48.41 o 
   4   1   9        8.05        8.55      2.14 o 
   5   1   9       30.50       26.18      3.21 o 
   6   1   9      133.12      123.20      6.04 o 
   7   1   9      100.20      107.38      6.01 o 
   8   1   9       27.67       25.76      4.07 o 
   9   1   9       69.43       77.12      7.02 o 
  10   1   9       38.94       31.67     12.80 o 
 -10   2   9       20.23       19.44      8.46 o 
  -9   2   9       14.06       10.92      3.80 o 
  -8   2   9       59.33       56.96      4.94 o 
  -7   2   9      549.61      518.12     20.12 o 
  -6   2   9       70.51       70.30      4.55 o 
  -5   2   9      573.58      553.62     15.80 o 
  -4   2   9      486.94      465.36     11.17 o 
  -3   2   9      131.39      117.04      6.63 o 
  -2   2   9      828.68      825.83     20.84 o 
  -1   2   9     2375.71     2407.66     55.21 o 
   0   2   9     1311.07     1355.42     24.44 o 
   1   2   9     2391.82     2365.44     48.21 o 
   2   2   9      823.91      851.90     18.15 o 
   3   2   9      132.79      132.35      8.34 o 
   4   2   9      486.81      460.46     13.36 o 
   5   2   9      576.76      598.89     17.15 o 
   6   2   9       70.81       77.13      5.13 o 
   7   2   9      550.73      514.62     19.58 o 
   8   2   9       59.80       60.61      5.31 o 
   9   2   9       13.92       17.71      4.08 o 
  10   2   9       20.37       29.47      5.79 o 
 -10   3   9       26.43       18.29      7.77 o 
  -9   3   9       14.25       14.41      5.65 o 
  -8   3   9       43.90       39.53      6.15 o 
  -7   3   9       57.44       59.27      4.70 o 
  -6   3   9      225.59      202.53      9.47 o 
  -5   3   9       53.67       47.51      3.36 o 
  -4   3   9      346.68      358.99     10.47 o 
  -3   3   9      426.27      397.23     14.18 o 
  -2   3   9       41.71       71.26     10.06 o 
  -1   3   9     2335.23     2202.28     64.09 o 
   0   3   9     3172.19     3284.54     65.70 o 
   1   3   9     2352.51     2245.51     65.08 o 
   2   3   9       41.90       65.85      4.09 o 
   3   3   9      431.26      397.46     11.03 o 
   4   3   9      339.32      362.95     11.29 o 
   5   3   9       52.81       38.38      3.83 o 
   6   3   9      222.51      198.19      8.23 o 
   7   3   9       59.35       63.98      5.28 o 
   8   3   9       43.62       33.60      4.69 o 
   9   3   9       14.02       18.67      4.39 o 
  10   3   9       26.63       31.22      9.83 o 
  -9   4   9        7.84        9.80      5.22 o 
  -8   4   9       83.43       88.38      8.50 o 
  -7   4   9       32.84       34.89      5.63 o 
  -6   4   9        1.24        3.81      2.64 o 
  -5   4   9       48.22       55.93      6.45 o 
  -4   4   9       42.03       39.70      4.39 o 
  -3   4   9      818.14      814.45     25.83 o 
  -2   4   9     1134.57     1194.26     36.51 o 
  -1   4   9      467.40      444.29     16.46 o 
   0   4   9      366.64      380.84     10.89 o 
   1   4   9      469.36      451.70     12.41 o 
   2   4   9     1140.28     1208.61     22.79 o 
   3   4   9      821.94      790.86     20.63 o 
   4   4   9       41.70       35.94      3.20 o 
   5   4   9       48.93       49.59      5.81 o 
   6   4   9        1.45        3.11      3.20 o 
   7   4   9       32.89       42.09      4.79 o 
   8   4   9       82.96       79.48      6.28 o 
   9   4   9        7.68        7.16      3.90 o 
  -9   5   9        8.94       12.75      5.76 o 
  -8   5   9       83.04       84.99     10.75 o 
  -7   5   9      181.76      160.56     10.52 o 
  -6   5   9      125.60      140.22      8.99 o 
  -5   5   9      288.45      273.95     13.95 o 
  -4   5   9       15.07       23.20      8.80 o 
  -3   5   9      581.97      550.25     19.19 o 
  -2   5   9       11.42       22.18      3.38 o 
  -1   5   9      295.73      309.70     11.95 o 
   0   5   9      327.57      313.46      7.99 o 
   1   5   9      295.79      325.20      8.39 o 
   2   5   9       11.41       22.77      3.66 o 
   3   5   9      578.16      543.91     12.71 o 
   4   5   9       15.13       25.50      5.69 o 
   5   5   9      283.14      270.29     21.95 o 
   6   5   9      125.68      123.78      9.04 o 
   7   5   9      182.54      199.14     11.47 o 
   8   5   9       81.89       90.43     11.66 o 
   9   5   9        8.81        6.71      4.31 o 
  -8   6   9        0.33       -0.47      4.78 o 
  -7   6   9       18.08       17.52      5.11 o 
  -6   6   9       48.32       59.89      6.43 o 
  -5   6   9       14.85       12.32      6.75 o 
  -4   6   9      458.07      506.60     18.40 o 
  -3   6   9      489.76      485.88     17.98 o 
  -2   6   9      259.78      254.56     11.03 o 
  -1   6   9      200.25      196.20      7.57 o 
   0   6   9       23.56       31.95      3.38 o 
   1   6   9      200.70      183.70     10.10 o 
   2   6   9      255.65      253.01      7.85 o 
   3   6   9      485.82      498.87     28.35 o 
   4   6   9      462.75      451.77     18.83 o 
   5   6   9       14.35        5.60      4.69 o 
   6   6   9       48.47       57.19      7.09 o 
   7   6   9       17.80       16.89      6.75 o 
   8   6   9        0.36        4.19      5.05 o 
  -8   7   9       29.42       36.05      7.00 o 
  -7   7   9        0.40        3.20      6.17 o 
  -6   7   9       22.96       35.50      5.96 o 
  -5   7   9       19.90       21.14      5.00 o 
  -4   7   9      167.87      196.91     11.32 o 
  -3   7   9      108.42      100.58      7.32 o 
  -2   7   9      354.97      362.79     14.25 o 
  -1   7   9       68.80       78.17      6.21 o 
   0   7   9        3.67        6.11      3.11 o 
   1   7   9       69.60       83.10      5.33 o 
   2   7   9      355.64      339.51     12.58 o 
   3   7   9      107.65      110.19      8.56 o 
   4   7   9      165.63      173.05     10.82 o 
   5   7   9       20.18       13.12      5.27 o 
   6   7   9       22.77       33.98      6.61 o 
   7   7   9        0.42        4.59      5.25 o 
   8   7   9       29.36       29.05      7.09 o 
  -7   8   9       22.88       29.65      6.58 o 
  -6   8   9        0.14        3.43      7.09 o 
  -5   8   9       18.17       25.80      5.49 o 
  -4   8   9        6.83       13.72     11.55 o 
  -3   8   9       28.21       35.17      5.47 o 
  -2   8   9       44.71       42.24      4.61 o 
  -1   8   9      131.73      132.49      7.13 o 
   0   8   9       85.18       81.33      7.92 o 
   1   8   9      131.76      114.82      9.29 o 
   2   8   9       44.70       32.59      4.90 o 
   3   8   9       29.22       40.42     10.98 o 
   4   8   9        6.87       12.09      5.37 o 
   5   8   9       18.49       18.85     11.55 o 
   6   8   9        0.15       -2.18      5.41 o 
   7   8   9       23.02       25.15      7.09 o 
  -5   9   9        7.07        4.60      5.14 o 
  -4   9   9      150.22      159.21     10.06 o 
  -3   9   9        9.27        8.09      8.27 o 
  -2   9   9       46.16       51.15      7.16 o 
  -1   9   9      113.24       92.37      8.65 o 
   0   9   9       85.97       73.39      8.40 o 
   1   9   9      112.97       98.87      7.07 o 
   2   9   9       47.95       53.27      6.09 o 
   3   9   9        9.54       11.01      5.53 o 
   4   9   9      149.57      140.35     10.80 o 
   5   9   9        7.21        1.13      5.81 o 
  -4  10   9        0.74       -2.29      7.43 o 
  -3  10   9       18.39       19.51      6.62 o 
  -2  10   9        9.73        7.64     10.63 o 
  -1  10   9       26.59       11.96      6.55 o 
   0  10   9       12.01        7.45      5.96 o 
   1  10   9       26.44       25.70      5.48 o 
   2  10   9        9.77        5.29      5.90 o 
   3  10   9       18.05       20.01      6.48 o 
   4  10   9        0.76        4.34      6.40 o 
   0   0  10     7956.34     8242.59    230.80 o 
   1   0  10      401.15      391.95      8.01 o 
   2   0  10     1567.41     1469.93     27.09 o 
   3   0  10      752.13      768.82     16.96 o 
   4   0  10      121.68      133.30      6.84 o 
   5   0  10      161.24      149.73      6.15 o 
   6   0  10       52.12       57.84      6.47 o 
   7   0  10        3.12        5.75      2.86 o 
   8   0  10      120.09      128.11      8.23 o 
   9   0  10       23.97       16.95      4.78 o 
  10   0  10       35.98       24.39      5.11 o 
 -10   1  10        3.77        4.34      6.17 o 
  -9   1  10        1.20       -4.23      4.23 o 
  -8   1  10      105.23      114.57      7.49 o 
  -7   1  10       98.03       97.48      6.58 o 
  -6   1  10      625.62      583.87     20.76 o 
  -5   1  10      394.63      363.38     12.24 o 
  -4   1  10      888.25      859.17     19.04 o 
  -3   1  10      527.70      545.49     15.29 o 
  -2   1  10      977.50     1071.29     22.50 o 
  -1   1  10      946.59      918.06     15.70 o 
   0   1  10     4430.47     4658.27    103.07 o 
   1   1  10      936.61      951.50     19.71 o 
   2   1  10      984.79     1081.72     17.09 o 
   3   1  10      522.00      529.86     14.43 o 
   4   1  10      884.79      864.66     22.08 o 
   5   1  10      392.10      367.05     25.83 o 
   6   1  10      627.61      591.65     16.78 o 
   7   1  10       99.39      102.57      7.15 o 
   8   1  10      105.59      107.23      6.59 o 
   9   1  10        1.25       -1.95      3.64 o 
  10   1  10        3.80        8.96      4.82 o 
 -10   2  10        2.67       -1.60      5.95 o 
  -9   2  10      118.28      125.48      9.88 o 
  -8   2  10        1.88        2.09      2.69 o 
  -7   2  10      220.49      208.05      8.40 o 
  -6   2  10       49.65       44.35      3.74 o 
  -5   2  10        2.41        7.04      2.24 o 
  -4   2  10      505.80      498.28     11.92 o 
  -3   2  10      514.46      544.82     12.45 o 
  -2   2  10        2.65        6.61      2.31 o 
  -1   2  10     5589.91     5800.43    146.45 o 
   0   2  10        7.34        8.23      0.89 o 
   1   2  10     5542.43     5601.95    100.67 o 
   2   2  10        2.87        4.24      1.34 o 
   3   2  10      514.48      548.74     13.11 o 
   4   2  10      515.28      503.03     14.19 o 
   5   2  10        2.50        5.89      2.58 o 
   6   2  10       48.02       42.23      4.29 o 
   7   2  10      219.81      195.81      8.63 o 
   8   2  10        1.70        0.10      2.93 o 
   9   2  10      119.28      121.95      7.57 o 
  10   2  10        2.65        5.23      4.77 o 
 -10   3  10       11.84        4.34      6.86 o 
  -9   3  10       13.09       25.02      6.04 o 
  -8   3  10       16.63       13.32      5.31 o 
  -7   3  10      157.74      146.64      6.90 o 
  -6   3  10      161.50      141.64      6.36 o 
  -5   3  10      185.61      172.12      6.52 o 
  -4   3  10      149.64      156.40      5.75 o 
  -3   3  10       93.59       93.88      8.35 o 
  -2   3  10      617.93      586.06     19.26 o 
  -1   3  10       73.86       82.88      8.12 o 
   0   3  10      649.12      700.74     14.77 o 
   1   3  10       75.14       83.34      5.50 o 
   2   3  10      629.31      604.39     16.50 o 
   3   3  10       93.19      100.49      5.31 o 
   4   3  10      150.43      172.74      6.86 o 
   5   3  10      183.27      162.70      7.10 o 
   6   3  10      161.90      156.36      7.20 o 
   7   3  10      156.09      168.91     10.33 o 
   8   3  10       17.12       22.41      4.23 o 
   9   3  10       13.12       16.64      4.46 o 
  10   3  10       11.68       19.42      5.58 o 
  -9   4  10       44.33       38.87      6.98 o 
  -8   4  10      172.19      176.75     11.32 o 
  -7   4  10      121.55      122.03      8.84 o 
  -6   4  10       64.79       73.74      6.84 o 
  -5   4  10      695.20      661.13     26.66 o 
  -4   4  10       77.11       79.47     13.95 o 
  -3   4  10      132.02      122.59      6.97 o 
  -2   4  10       92.81      114.75      8.12 o 
  -1   4  10      245.62      279.34     10.21 o 
   0   4  10        5.30       25.15      7.01 o 
   1   4  10      238.94      265.67      8.15 o 
   2   4  10       92.54       98.64      5.45 o 
   3   4  10      133.08      129.47      4.97 o 
   4   4  10       78.16      103.79     11.78 o 
   5   4  10      702.86      687.05     23.84 o 
   6   4  10       65.01       67.10      5.32 o 
   7   4  10      119.25      113.30      6.76 o 
   8   4  10      173.23      193.40      9.26 o 
   9   4  10       44.56       49.21      5.81 o 
  -9   5  10       56.01       66.61      8.40 o 
  -8   5  10       68.48       73.59      8.11 o 
  -7   5  10       27.70       36.83     12.12 o 
  -6   5  10      166.00      169.24     10.03 o 
  -5   5  10       71.80       74.26      6.44 o 
  -4   5  10      578.19      518.45     19.10 o 
  -3   5  10      257.49      255.97     17.49 o 
  -2   5  10       72.30       69.43      5.05 o 
  -1   5  10      367.46      368.47     13.01 o 
   0   5  10      127.58      126.63      5.38 o 
   1   5  10      362.24      346.99      8.95 o 
   2   5  10       71.97       72.04      6.37 o 
   3   5  10      262.84      258.18      7.92 o 
   4   5  10      573.64      543.92     20.21 o 
   5   5  10       71.82       78.69      7.36 o 
   6   5  10      165.20      163.75     10.38 o 
   7   5  10       27.71       29.36      6.19 o 
   8   5  10       68.38       69.95      8.17 o 
   9   5  10       55.58       56.27      6.30 o 
  -8   6  10       20.06       14.96      5.44 o 
  -7   6  10       48.96       45.25      8.46 o 
  -6   6  10       70.28       76.07      7.16 o 
  -5   6  10       74.04       78.20      6.84 o 
  -4   6  10      518.94      520.78     18.94 o 
  -3   6  10      222.69      210.27     15.43 o 
  -2   6  10      416.71      415.59     15.56 o 
  -1   6  10      164.83      164.11      6.99 o 
   0   6  10       39.29       32.36      3.35 o 
   1   6  10      166.25      164.51      6.93 o 
   2   6  10      412.33      418.29     13.86 o 
   3   6  10      216.66      196.42      9.02 o 
   4   6  10      518.16      473.97     19.40 o 
   5   6  10       73.92       74.92      7.55 o 
   6   6  10       70.12       70.25      7.81 o 
   7   6  10       48.79       52.51      7.32 o 
   8   6  10       20.15       19.88      6.48 o 
  -7   7  10       41.97       39.11      6.51 o 
  -6   7  10       22.20       22.62      5.43 o 
  -5   7  10       12.50        9.03      4.37 o 
  -4   7  10       78.85       71.52      6.61 o 
  -3   7  10      180.38      173.32      9.25 o 
  -2   7  10       28.49       28.94      4.48 o 
  -1   7  10      195.20      195.17      9.73 o 
   0   7  10      344.43      325.70     11.31 o 
   1   7  10      195.89      183.44     11.39 o 
   2   7  10       27.25       25.97      4.81 o 
   3   7  10      179.91      166.09     10.66 o 
   4   7  10       78.11       70.17      7.59 o 
   5   7  10       13.13       12.54      5.47 o 
   6   7  10       22.43       17.13      5.86 o 
   7   7  10       41.70       51.82      7.74 o 
  -7   8  10       14.33       14.73      5.60 o 
  -6   8  10        3.09        1.97      6.17 o 
  -5   8  10       34.48       32.20      6.40 o 
  -4   8  10      106.27      112.23      8.35 o 
  -3   8  10       18.19       20.49      4.72 o 
  -2   8  10      132.45      141.30      7.33 o 
  -1   8  10       81.59       78.55      9.37 o 
   0   8  10       21.88       19.36      5.90 o 
   1   8  10       80.50       77.31      6.37 o 
   2   8  10      132.29      128.28     12.45 o 
   3   8  10       18.33       17.98      5.74 o 
   4   8  10      107.48      100.70      9.13 o 
   5   8  10       34.55       32.44      6.62 o 
   6   8  10        3.33        5.37      5.55 o 
   7   8  10       14.33       15.56      6.87 o 
  -5   9  10       57.68       61.49     13.03 o 
  -4   9  10        3.27       16.04      6.86 o 
  -3   9  10       45.31       45.70      6.87 o 
  -2   9  10        1.28        4.47      4.82 o 
  -1   9  10       68.60       61.56     12.69 o 
   0   9  10       75.83       74.41     12.58 o 
   1   9  10       68.49       61.84      6.22 o 
   2   9  10        1.25        6.57      4.39 o 
   3   9  10       45.08       51.44     18.52 o 
   4   9  10        3.32        8.78      5.81 o 
   5   9  10       57.46       47.39      7.76 o 
  -3  10  10       34.23       33.57      7.11 o 
  -2  10  10       38.82       29.29     13.15 o 
  -1  10  10       13.64       11.45      6.21 o 
   0  10  10       45.55       65.36     10.29 o 
   1  10  10       14.11       12.55      4.91 o 
   2  10  10       37.99       40.58      7.42 o 
   3  10  10       34.26       30.39     11.89 o 
   1   0  11      722.39      729.64     24.51 o 
   2   0  11     1339.60     1353.15     25.13 o 
   3   0  11     2315.27     2328.64     47.53 o 
   4   0  11      432.12      446.05     11.08 o 
   5   0  11      224.29      204.58      9.50 o 
   6   0  11      440.91      427.40     13.06 o 
   7   0  11      176.70      172.04      7.61 o 
   8   0  11       19.78       11.54      5.49 o 
   9   0  11       12.77       14.21      4.44 o 
  10   0  11       46.24       44.84     10.29 o 
 -10   1  11       12.33        4.57      6.63 o 
  -9   1  11       10.26       10.84      5.72 o 
  -8   1  11      308.91      316.80     13.21 o 
  -7   1  11       21.65       15.66      3.57 o 
  -6   1  11       52.92       53.94      3.76 o 
  -5   1  11      299.62      285.97      8.17 o 
  -4   1  11      579.87      613.75     14.29 o 
  -3   1  11      248.27      236.97      6.42 o 
  -2   1  11      706.57      755.17     17.40 o 
  -1   1  11     1777.14     1825.58     43.66 o 
   0   1  11      169.56      174.13      4.76 o 
   1   1  11     1783.00     1816.96     37.13 o 
   2   1  11      721.13      771.94     13.64 o 
   3   1  11      246.56      241.04      7.76 o 
   4   1  11      577.05      612.37     16.61 o 
   5   1  11      298.05      276.58     12.21 o 
   6   1  11       54.05       60.59      4.57 o 
   7   1  11       21.59       24.66      3.94 o 
   8   1  11      308.88      302.04     11.38 o 
   9   1  11        9.81        5.05      4.12 o 
  10   1  11       12.64       13.92      8.23 o 
 -10   2  11        0.47        1.83      6.17 o 
  -9   2  11        3.64        6.49      4.75 o 
  -8   2  11       40.48       17.55      5.31 o 
  -7   2  11       72.19       64.28      4.88 o 
  -6   2  11      145.93      132.97      6.19 o 
  -5   2  11      125.77      117.06      4.69 o 
  -4   2  11      241.52      229.90      6.62 o 
  -3   2  11     1036.00     1073.66     23.11 o 
  -2   2  11      518.02      547.41     14.45 o 
  -1   2  11      284.15      275.41      9.64 o 
   0   2  11     5346.49     5925.91    104.55 o 
   1   2  11      282.56      264.33      7.23 o 
   2   2  11      515.10      550.76     12.63 o 
   3   2  11     1037.65     1101.53     20.67 o 
   4   2  11      243.75      239.31      8.34 o 
   5   2  11      124.84      110.40      7.23 o 
   6   2  11      147.40      151.78     17.15 o 
   7   2  11       72.38       72.72      6.20 o 
   8   2  11       40.39       29.23      4.53 o 
   9   2  11        3.53        2.59      3.61 o 
  10   2  11        0.45        5.86      4.66 o 
  -9   3  11      107.86      102.96     13.60 o 
  -8   3  11       24.02       33.12      5.98 o 
  -7   3  11      132.12      122.70      8.68 o 
  -6   3  11      358.60      348.10     11.10 o 
  -5   3  11       51.05       45.89      3.84 o 
  -4   3  11      375.02      335.62      9.89 o 
  -3   3  11       52.65       62.86      4.61 o 
  -2   3  11      184.38      225.86      9.01 o 
  -1   3  11      611.49      670.83     16.96 o 
   0   3  11      185.84      183.00      4.12 o 
   1   3  11      628.57      689.32     22.47 o 
   2   3  11      184.92      222.92      8.18 o 
   3   3  11       53.14       55.28      2.65 o 
   4   3  11      375.03      332.09     13.66 o 
   5   3  11       49.90       46.66      6.84 o 
   6   3  11      359.10      335.39     11.72 o 
   7   3  11      132.21      128.18      7.36 o 
   8   3  11       23.90       20.07      4.45 o 
   9   3  11      106.62      119.86      7.74 o 
  -9   4  11        3.08        1.27      7.89 o 
  -8   4  11       32.39       40.27     14.63 o 
  -7   4  11       37.00       33.03      5.72 o 
  -6   4  11      274.08      269.85     12.44 o 
  -5   4  11      145.83      149.74      8.69 o 
  -4   4  11      353.14      345.85     13.83 o 
  -3   4  11      308.05      316.72     12.27 o 
  -2   4  11      490.76      455.16     17.26 o 
  -1   4  11       93.41      100.50      7.66 o 
   0   4  11      226.40      212.03      6.91 o 
   1   4  11       94.75      112.47      7.11 o 
   2   4  11      486.58      457.32     13.91 o 
   3   4  11      304.11      307.82      8.42 o 
   4   4  11      352.42      362.87     17.38 o 
   5   4  11      146.23      153.92      9.37 o 
   6   4  11      269.19      245.06     10.02 o 
   7   4  11       37.14       33.79      5.59 o 
   8   4  11       31.91       40.44      6.40 o 
   9   4  11        3.06        4.12      4.16 o 
  -9   5  11       13.48       14.41      7.32 o 
  -8   5  11       17.94       12.58      5.27 o 
  -7   5  11       44.55       40.35      6.19 o 
  -6   5  11       94.56      108.77     19.55 o 
  -5   5  11      482.16      457.69     18.06 o 
  -4   5  11       64.49       60.05      6.06 o 
  -3   5  11      394.30      372.41     18.86 o 
  -2   5  11       32.42       39.19      4.10 o 
  -1   5  11       61.85       53.42      4.15 o 
   0   5  11       63.39       60.58      3.70 o 
   1   5  11       62.93       47.96      2.99 o 
   2   5  11       32.82       35.18      2.41 o 
   3   5  11      399.85      377.89     12.63 o 
   4   5  11       64.89       57.20      6.46 o 
   5   5  11      475.16      434.43     45.73 o 
   6   5  11       96.14      111.27     14.86 o 
   7   5  11       45.58       54.09      7.09 o 
   8   5  11       17.43        7.41      5.32 o 
   9   5  11       13.70       16.56      6.15 o 
  -8   6  11       35.88       50.82      7.45 o 
  -7   6  11       14.49       16.32      5.49 o 
  -6   6  11       71.86       66.15      7.09 o 
  -5   6  11       83.33       69.88      6.65 o 
  -4   6  11       16.99       23.98      4.50 o 
  -3   6  11      434.87      435.74     16.83 o 
  -2   6  11      662.67      669.84     22.13 o 
  -1   6  11      360.77      354.55     11.44 o 
   0   6  11       41.71       35.33      3.47 o 
   1   6  11      363.32      360.55     15.52 o 
   2   6  11      662.44      623.66     19.91 o 
   3   6  11      432.30      464.99     15.05 o 
   4   6  11       18.05       36.50      9.15 o 
   5   6  11       82.14       90.68     12.92 o 
   6   6  11       71.11       88.92     10.40 o 
   7   6  11       14.19       18.25      6.22 o 
   8   6  11       36.36       43.05      7.58 o 
  -7   7  11       42.80       47.96      6.92 o 
  -6   7  11       96.18      113.28      8.59 o 
  -5   7  11       17.00       12.91      4.29 o 
  -4   7  11      153.40      151.80      9.15 o 
  -3   7  11       47.89       44.45      5.32 o 
  -2   7  11       91.04       98.82      6.86 o 
  -1   7  11      182.70      190.95      8.20 o 
   0   7  11      709.48      661.31     41.96 o 
   1   7  11      184.84      178.02     11.55 o 
   2   7  11       91.03       77.27      6.29 o 
   3   7  11       49.10       41.44      5.36 o 
   4   7  11      154.15      153.29     10.43 o 
   5   7  11       16.82       13.37      5.74 o 
   6   7  11       97.22      100.30      9.37 o 
   7   7  11       43.29       45.71     11.20 o 
  -6   8  11       10.24        8.30      5.26 o 
  -5   8  11       14.08       13.00      4.93 o 
  -4   8  11      120.20      118.04      8.51 o 
  -3   8  11       89.74      104.58      7.64 o 
  -2   8  11       59.77       41.58      7.09 o 
  -1   8  11       64.74       63.57      9.83 o 
   0   8  11      232.96      248.57     13.57 o 
   1   8  11       63.47       69.60      6.29 o 
   2   8  11       59.70       53.45      5.89 o 
   3   8  11       90.32       89.28      8.46 o 
   4   8  11      120.01      111.64      9.54 o 
   5   8  11       14.13       18.29      6.14 o 
   6   8  11       10.30       13.15      6.06 o 
  -5   9  11       14.08       19.49      5.71 o 
  -4   9  11       17.44       14.41      8.46 o 
  -3   9  11      149.57      149.66     10.99 o 
  -2   9  11       79.96       87.58      8.73 o 
  -1   9  11        1.17        2.52      5.50 o 
   0   9  11        1.42       11.30      6.05 o 
   1   9  11        1.17       -2.39      3.95 o 
   2   9  11       81.75       96.56     11.30 o 
   3   9  11      150.16      150.79     11.30 o 
   4   9  11       17.51       19.75      6.70 o 
   5   9  11       14.11       12.45      6.46 o 
  -3  10  11       23.07       27.38      7.32 o 
  -2  10  11        4.94        7.22      6.38 o 
  -1  10  11        0.04       -3.26      5.53 o 
   0  10  11        5.08       -0.10      5.72 o 
   1  10  11        0.06       -4.03      4.03 o 
   2  10  11        4.93        4.55      7.66 o 
   3  10  11       23.10       26.73      7.45 o 
   0   0  12     6941.10     6694.80    266.15 o 
   1   0  12      121.36      106.60      3.67 o 
   2   0  12        2.26        9.93      1.41 o 
   3   0  12     5469.11     5371.11    107.03 o 
   4   0  12     1302.19     1320.96     28.33 o 
   5   0  12      127.64      127.93      7.52 o 
   6   0  12       23.59       20.70      5.31 o 
   7   0  12       21.47       25.90      3.83 o 
   8   0  12        9.33        5.09      3.68 o 
   9   0  12       98.78       93.52      7.62 o 
  10   0  12        1.24        3.20      6.40 o 
 -10   1  12       11.94       10.52      6.63 o 
  -9   1  12       83.32       79.09      8.51 o 
  -8   1  12       22.02       20.31      3.82 o 
  -7   1  12      242.73      244.85     10.09 o 
  -6   1  12      248.72      244.45      7.86 o 
  -5   1  12      325.96      334.26     10.73 o 
  -4   1  12     1409.89     1386.02     29.21 o 
  -3   1  12      678.80      670.66     14.93 o 
  -2   1  12      357.97      371.69      8.77 o 
  -1   1  12     3552.95     3583.66     58.77 o 
   0   1  12      225.47      197.34      5.32 o 
   1   1  12     3561.18     3674.91     72.42 o 
   2   1  12      351.39      368.90      7.42 o 
   3   1  12      686.15      654.78     15.19 o 
   4   1  12     1408.63     1336.93     41.46 o 
   5   1  12      328.12      329.47     10.75 o 
   6   1  12      247.39      256.29      9.40 o 
   7   1  12      245.13      232.98      9.34 o 
   8   1  12       22.36       16.96      3.93 o 
   9   1  12       83.64       71.60      6.13 o 
  10   1  12       11.88        5.88      5.14 o 
 -10   2  12        2.74        7.55      7.09 o 
  -9   2  12       25.31       20.95      5.98 o 
  -8   2  12       17.87       21.15      5.32 o 
  -7   2  12       92.36       72.98      4.99 o 
  -6   2  12       21.89       22.65      3.08 o 
  -5   2  12      316.61      293.20     11.02 o 
  -4   2  12        1.51       -0.06      1.51 o 
  -3   2  12      103.22      119.83      7.03 o 
  -2   2  12      907.92      899.16     43.89 o 
  -1   2  12      973.48      969.88     20.17 o 
   0   2  12      642.06      703.50     18.64 o 
   1   2  12      979.54      960.24     18.44 o 
   2   2  12      902.16      916.00     19.78 o 
   3   2  12      102.92      121.50      7.40 o 
   4   2  12        1.59        5.04      2.39 o 
   5   2  12      318.82      319.43     16.76 o 
   6   2  12       21.63       21.35      3.69 o 
   7   2  12       90.19       78.75      5.71 o 
   8   2  12       17.98       21.59      4.29 o 
   9   2  12       25.58       33.18      4.87 o 
  10   2  12        2.68        7.26      4.72 o 
  -9   3  12       17.71       20.77      5.98 o 
  -8   3  12       48.48       54.65      6.92 o 
  -7   3  12        5.71       11.15      7.43 o 
  -6   3  12      112.72       94.44      9.15 o 
  -5   3  12      156.63      142.04      5.86 o 
  -4   3  12      498.60      484.02     13.19 o 
  -3   3  12       32.70       28.94      3.55 o 
  -2   3  12     2347.54     2301.85     54.31 o 
  -1   3  12     1647.94     1737.75     41.19 o 
   0   3  12        1.72        4.32      0.77 o 
   1   3  12     1645.62     1760.83     42.18 o 
   2   3  12     2354.32     2320.87     60.53 o 
   3   3  12       32.73       32.37      2.49 o 
   4   3  12      496.71      465.31     25.15 o 
   5   3  12      155.44      150.47      6.90 o 
   6   3  12      113.24      103.34      6.18 o 
   7   3  12        6.07        5.94      4.10 o 
   8   3  12       49.09       52.61      5.46 o 
   9   3  12       17.37       17.47      4.50 o 
  -9   4  12        5.08        3.94      5.65 o 
  -8   4  12       11.43       10.00      4.89 o 
  -7   4  12       47.85       56.63     15.09 o 
  -6   4  12       56.42       48.18      6.10 o 
  -5   4  12      100.53      105.85      7.41 o 
  -4   4  12      346.36      345.03     14.13 o 
  -3   4  12      592.68      595.44     20.14 o 
  -2   4  12       64.49       60.37      6.29 o 
  -1   4  12      120.18      128.37      6.01 o 
   0   4  12      725.92      701.01     18.33 o 
   1   4  12      121.02      124.54      7.68 o 
   2   4  12       63.96       59.20      5.29 o 
   3   4  12      585.38      579.80     17.16 o 
   4   4  12      345.53      385.15     15.44 o 
   5   4  12      104.30      101.54      7.97 o 
   6   4  12       55.88       45.72      6.41 o 
   7   4  12       46.83       54.45      5.33 o 
   8   4  12       12.13        7.89      4.55 o 
   9   4  12        4.98        8.35      4.66 o 
  -9   5  12       10.94       12.58      7.77 o 
  -8   5  12       42.61       44.70      7.66 o 
  -7   5  12        6.43       11.97      4.78 o 
  -6   5  12       13.30       20.60      5.26 o 
  -5   5  12       64.22       70.95      6.41 o 
  -4   5  12       39.78       35.06      6.29 o 
  -3   5  12      234.73      203.52     10.06 o 
  -2   5  12      628.94      617.97     22.52 o 
  -1   5  12      578.09      554.96     18.78 o 
   0   5  12      648.58      649.17     17.61 o 
   1   5  12      572.26      567.13     15.48 o 
   2   5  12      624.75      625.10     18.35 o 
   3   5  12      236.69      203.60      8.92 o 
   4   5  12       39.29       34.13      5.81 o 
   5   5  12       63.98       64.85      7.16 o 
   6   5  12       13.00       18.35      8.80 o 
   7   5  12        6.17        6.75      4.98 o 
   8   5  12       43.42       43.62      7.39 o 
   9   5  12       10.88       19.60      6.77 o 
  -8   6  12        6.08       13.94      5.75 o 
  -7   6  12       78.78       86.22     10.86 o 
  -6   6  12        4.88       11.19      5.83 o 
  -5   6  12      137.39      154.37      9.37 o 
  -4   6  12        8.64       12.41      3.90 o 
  -3   6  12      284.37      249.03     11.46 o 
  -2   6  12       82.83       83.94      9.72 o 
  -1   6  12      633.57      606.52     17.35 o 
   0   6  12        6.14        1.56      2.41 o 
   1   6  12      632.29      614.72     22.88 o 
   2   6  12       82.42       96.33     13.17 o 
   3   6  12      282.12      270.50     10.91 o 
   4   6  12        8.01       11.65      5.09 o 
   5   6  12      138.88      181.76     11.43 o 
   6   6  12        4.38        0.19      4.68 o 
   7   6  12       79.42       76.41      8.59 o 
   8   6  12        6.14       11.62      6.28 o 
  -7   7  12       57.54       83.40      8.33 o 
  -6   7  12        8.45        9.47      4.61 o 
  -5   7  12       43.38       44.80      5.98 o 
  -4   7  12      188.96      174.08     10.52 o 
  -3   7  12      103.52      119.40     13.15 o 
  -2   7  12       43.99       40.84      4.99 o 
  -1   7  12      792.42      749.96     28.13 o 
   0   7  12      945.70      908.99     31.77 o 
   1   7  12      789.37      841.79     33.84 o 
   2   7  12       44.64       40.79      5.27 o 
   3   7  12      102.28      108.02      7.38 o 
   4   7  12      188.93      194.59     11.78 o 
   5   7  12       43.90       47.26     13.03 o 
   6   7  12        8.31       10.65      6.06 o 
   7   7  12       57.58       58.57      8.46 o 
  -6   8  12      105.32      113.55      9.17 o 
  -5   8  12       28.70       40.93      6.10 o 
  -4   8  12      108.05      115.01     14.52 o 
  -3   8  12        4.37        7.77      6.17 o 
  -2   8  12       33.03       42.10      6.53 o 
  -1   8  12       16.89       18.06      5.50 o 
   0   8  12        5.20       22.98      6.28 o 
   1   8  12       16.60       17.68      4.86 o 
   2   8  12       32.54       29.55      5.40 o 
   3   8  12        4.37        4.82      6.06 o 
   4   8  12      107.42      125.07     10.26 o 
   5   8  12       28.21       17.85      6.44 o 
   6   8  12      104.78      104.46     19.09 o 
  -5   9  12       37.70       24.92      9.60 o 
  -4   9  12       15.82       24.92      8.92 o 
  -3   9  12      104.85      122.95     12.12 o 
  -2   9  12        8.50       12.35      5.66 o 
  -1   9  12       50.59       41.13      7.44 o 
   0   9  12        8.07        0.15      5.49 o 
   1   9  12       51.22       43.51      9.72 o 
   2   9  12        8.36        4.38      4.64 o 
   3   9  12      103.78      108.01     10.01 o 
   4   9  12       15.65       19.73      6.67 o 
   5   9  12       37.18       51.91      8.55 o 
  -3  10  12       46.26       36.89     12.58 o 
  -2  10  12       29.41       39.32     12.00 o 
  -1  10  12       20.38       23.21      7.44 o 
   0  10  12       23.72       19.80      6.86 o 
   1  10  12       20.19       25.00      5.60 o 
   2  10  12       28.86       32.25      6.10 o 
   3  10  12       46.81       56.88      8.56 o 
   1   0  13     1323.00     1486.29     45.54 o 
   2   0  13      615.79      607.19     13.20 o 
   3   0  13     1243.55     1222.94     26.14 o 
   4   0  13      262.58      267.74     10.69 o 
   5   0  13      502.14      485.78     12.40 o 
   6   0  13       16.35       12.70      5.31 o 
   7   0  13      328.83      295.05     10.55 o 
   8   0  13       63.67       65.70      5.35 o 
   9   0  13       15.47       24.95      5.26 o 
  10   0  13       11.38        9.15      6.40 o 
 -10   1  13        6.84        9.37      7.09 o 
  -9   1  13        1.38       -0.11      7.77 o 
  -8   1  13        9.16       15.81      4.91 o 
  -7   1  13       35.38       34.13      3.62 o 
  -6   1  13        0.78        4.82      2.34 o 
  -5   1  13        2.28        6.48      2.15 o 
  -4   1  13      511.06      518.39     22.58 o 
  -3   1  13        4.40       14.63      2.08 o 
  -2   1  13      113.73       97.46      3.49 o 
  -1   1  13     1820.19     1856.80     33.49 o 
   0   1  13      195.80      158.39      4.69 o 
   1   1  13     1824.75     1827.09     48.81 o 
   2   1  13      115.16       91.66      4.41 o 
   3   1  13        4.26       16.91      2.49 o 
   4   1  13      515.43      509.59     18.99 o 
   5   1  13        2.39        5.21      3.55 o 
   6   1  13        0.75        2.94      2.81 o 
   7   1  13       35.82       45.35      4.62 o 
   8   1  13        8.72        8.93      3.53 o 
   9   1  13        1.23        3.48      3.67 o 
  10   1  13        6.81        7.27      4.82 o 
  -9   2  13       44.85       44.92      7.09 o 
  -8   2  13       35.50       27.01     11.20 o 
  -7   2  13      203.03      217.75     11.89 o 
  -6   2  13      272.07      266.47      9.40 o 
  -5   2  13      273.41      268.28      7.87 o 
  -4   2  13      952.73      979.34     22.38 o 
  -3   2  13     1165.96     1163.95     24.59 o 
  -2   2  13       90.39      100.39      4.79 o 
  -1   2  13      234.35      269.18      6.75 o 
   0   2  13       38.74       46.14      3.32 o 
   1   2  13      243.59      273.84      6.38 o 
   2   2  13       91.66       99.53      4.62 o 
   3   2  13     1173.04     1158.21     25.05 o 
   4   2  13      948.03      946.16     24.98 o 
   5   2  13      272.56      263.85      9.54 o 
   6   2  13      269.82      257.87      9.89 o 
   7   2  13      204.05      192.21      8.71 o 
   8   2  13       35.33       29.31      4.69 o 
   9   2  13       45.43       52.33      5.59 o 
  -9   3  13       22.30       20.10      7.55 o 
  -8   3  13       92.56       84.69      8.19 o 
  -7   3  13      156.38      164.17     10.48 o 
  -6   3  13       77.27       76.02      6.81 o 
  -5   3  13      215.78      215.03     10.38 o 
  -4   3  13       23.86       23.28      3.96 o 
  -3   3  13       85.33       96.66      4.71 o 
  -2   3  13       84.69       87.85      4.70 o 
  -1   3  13      165.37      155.69      5.50 o 
   0   3  13       91.60       73.40      2.20 o 
   1   3  13      161.18      175.66     10.00 o 
   2   3  13       82.89       84.02      6.17 o 
   3   3  13       86.77       90.93      3.98 o 
   4   3  13       24.95       30.04      4.85 o 
   5   3  13      214.21      216.47      8.58 o 
   6   3  13       78.35       75.40      5.60 o 
   7   3  13      154.18      169.55      8.19 o 
   8   3  13       91.14       78.90      6.36 o 
   9   3  13       22.36       27.09      5.06 o 
  -9   4  13       74.57       77.51     11.43 o 
  -8   4  13       71.60       83.75      8.57 o 
  -7   4  13        9.78       11.94      8.23 o 
  -6   4  13      484.19      470.81     18.77 o 
  -5   4  13       62.08       61.11      5.98 o 
  -4   4  13      146.94      141.15      7.86 o 
  -3   4  13      203.07      212.73      9.50 o 
  -2   4  13      122.92      113.83      6.08 o 
  -1   4  13      487.73      449.40     15.52 o 
   0   4  13      947.48      984.42     24.92 o 
   1   4  13      486.14      464.42     13.24 o 
   2   4  13      128.56      118.19      6.20 o 
   3   4  13      201.31      209.67      8.71 o 
   4   4  13      148.05      140.06      8.81 o 
   5   4  13       63.00       72.00     10.52 o 
   6   4  13      484.47      491.77     19.46 o 
   7   4  13       10.17       10.59      4.01 o 
   8   4  13       70.99       76.55      6.48 o 
   9   4  13       75.16       72.65      6.64 o 
  -8   5  13      131.56      134.68     15.32 o 
  -7   5  13       32.20       22.71      5.44 o 
  -6   5  13      165.40      165.52     10.52 o 
  -5   5  13      109.40      112.62      7.90 o 
  -4   5  13      127.08      138.77     11.55 o 
  -3   5  13      154.54      159.47      8.35 o 
  -2   5  13      187.78      202.09     16.69 o 
  -1   5  13       73.44       75.22      4.78 o 
   0   5  13      142.24      139.37      5.62 o 
   1   5  13       73.78       58.33      6.46 o 
   2   5  13      188.81      195.53     11.47 o 
   3   5  13      154.66      152.92      7.82 o 
   4   5  13      127.12      135.58      9.37 o 
   5   5  13      107.46      112.69      8.73 o 
   6   5  13      166.87      165.47     10.96 o 
   7   5  13       31.79       23.77      6.37 o 
   8   5  13      130.59      144.55     11.12 o 
  -8   6  13       90.67       89.18     12.12 o 
  -7   6  13       22.20       35.31      7.77 o 
  -6   6  13      234.87      200.58     13.83 o 
  -5   6  13       29.71       29.96      5.22 o 
  -4   6  13       33.66       28.37      4.72 o 
  -3   6  13       72.19       74.43      7.20 o 
  -2   6  13      431.32      397.24     25.38 o 
  -1   6  13      392.11      410.41     15.96 o 
   0   6  13      625.84      622.38     23.36 o 
   1   6  13      397.67      384.00     18.52 o 
   2   6  13      428.93      414.83     14.12 o 
   3   6  13       73.39       72.43      6.11 o 
   4   6  13       33.15       30.85     17.03 o 
   5   6  13       29.47       33.63      6.63 o 
   6   6  13      236.00      226.61     12.89 o 
   7   6  13       22.46       29.65      6.64 o 
   8   6  13       90.14       95.25     13.83 o 
  -7   7  13      111.71      119.76      9.73 o 
  -6   7  13       29.82       42.03      6.37 o 
  -5   7  13      193.30      170.85     14.06 o 
  -4   7  13       93.74       87.35     12.58 o 
  -3   7  13       27.69       28.09      9.49 o 
  -2   7  13       34.90       37.27      8.69 o 
  -1   7  13      449.10      476.84     19.40 o 
   0   7  13      613.10      630.33     24.33 o 
   1   7  13      449.82      448.63     19.48 o 
   2   7  13       34.61       34.67      5.31 o 
   3   7  13       27.37       28.96      5.03 o 
   4   7  13       91.84       77.03      8.24 o 
   5   7  13      193.37      205.21     16.12 o 
   6   7  13       29.38       32.73      6.97 o 
   7   7  13      110.45      116.12     10.52 o 
  -6   8  13       32.93       32.74      6.48 o 
  -5   8  13       47.50       62.35      7.03 o 
  -4   8  13       64.69       58.31     10.98 o 
  -3   8  13       86.20       80.94     11.89 o 
  -2   8  13       39.11       27.29      6.21 o 
  -1   8  13      480.08      485.58     27.78 o 
   0   8  13       63.70       65.05     11.55 o 
   1   8  13      482.98      483.20     16.58 o 
   2   8  13       38.63       28.81      5.29 o 
   3   8  13       87.13       88.73      7.26 o 
   4   8  13       65.02       65.86      8.48 o 
   5   8  13       47.22       49.69      7.74 o 
   6   8  13       32.97       36.36     17.49 o 
  -4   9  13        4.51        1.37      7.55 o 
  -3   9  13       18.57       25.30      6.37 o 
  -2   9  13        5.49        9.65      5.89 o 
  -1   9  13        7.34       -2.56      5.56 o 
   0   9  13       89.23      104.18      9.94 o 
   1   9  13        7.40       -0.79      6.92 o 
   2   9  13        5.35       -4.36      4.36 o 
   3   9  13       18.46       31.48      7.18 o 
   4   9  13        4.30        2.59      5.63 o 
  -2  10  13       26.48        3.22     12.92 o 
  -1  10  13       55.84       48.58     15.89 o 
   0  10  13       17.82       14.46      7.09 o 
   1  10  13       55.78       51.47      6.89 o 
   2  10  13       26.96       18.43      7.03 o 
   0   0  14     1571.53     1587.10     66.08 o 
   1   0  14       11.23        4.30      2.34 o 
   2   0  14       18.04       26.65      1.98 o 
   3   0  14        0.11        2.24      1.76 o 
   4   0  14      438.04      432.98     11.10 o 
   5   0  14        3.88        3.28      2.19 o 
   6   0  14        0.07       -0.05      2.07 o 
   7   0  14      113.74      105.77      6.10 o 
   8   0  14       19.26       23.35      3.63 o 
   9   0  14        4.63        6.86      6.17 o 
  10   0  14        1.40       -1.83      6.17 o 
  -9   1  14       18.18       16.49      5.57 o 
  -8   1  14      118.29      126.48      9.50 o 
  -7   1  14       21.20       24.87      3.23 o 
  -6   1  14      141.71      141.57      7.10 o 
  -5   1  14     1077.67      995.60     22.22 o 
  -4   1  14      151.88      141.96      5.17 o 
  -3   1  14     2350.69     2290.82     46.54 o 
  -2   1  14      398.49      428.16      9.93 o 
  -1   1  14     1766.54     1823.17     33.10 o 
   0   1  14      436.53      506.66     13.45 o 
   1   1  14     1770.33     1803.24     37.44 o 
   2   1  14      394.44      424.75     12.36 o 
   3   1  14     2344.02     2246.11     54.17 o 
   4   1  14      148.21      145.84      5.54 o 
   5   1  14     1076.96      972.84     25.64 o 
   6   1  14      143.47      123.26      6.50 o 
   7   1  14       20.67       24.15      4.02 o 
   8   1  14      117.93      123.11      7.23 o 
   9   1  14       17.95       16.20      4.27 o 
  -9   2  14        2.63        5.26      4.91 o 
  -8   2  14       19.25       22.49      6.06 o 
  -7   2  14       77.68       96.92      7.96 o 
  -6   2  14       81.47       77.77      5.55 o 
  -5   2  14       92.15       87.09      4.46 o 
  -4   2  14      147.81      150.73      5.05 o 
  -3   2  14      595.36      600.30     19.36 o 
  -2   2  14      679.33      695.54     18.09 o 
  -1   2  14      348.36      407.73     11.82 o 
   0   2  14       74.56       71.50      3.40 o 
   1   2  14      344.92      409.59     10.57 o 
   2   2  14      680.14      695.73     15.87 o 
   3   2  14      591.59      615.05     13.51 o 
   4   2  14      146.83      150.74      6.55 o 
   5   2  14       91.08       98.74      5.63 o 
   6   2  14       80.88       80.79      5.48 o 
   7   2  14       76.67       77.86      5.71 o 
   8   2  14       19.40       24.30      4.55 o 
   9   2  14        2.65        3.65      3.66 o 
  -9   3  14       28.92       18.98      8.00 o 
  -8   3  14       14.79       15.10      5.22 o 
  -7   3  14       80.80       98.75      8.35 o 
  -6   3  14      365.93      341.51     14.81 o 
  -5   3  14       87.18       97.75     10.06 o 
  -4   3  14      584.80      548.97     27.44 o 
  -3   3  14       62.67       77.35      4.89 o 
  -2   3  14      561.94      522.77     14.10 o 
  -1   3  14     1113.28     1034.59     36.13 o 
   0   3  14       13.25       18.52      1.18 o 
   1   3  14     1110.95     1039.98     19.97 o 
   2   3  14      553.92      517.58     12.95 o 
   3   3  14       63.27       75.90      4.95 o 
   4   3  14      589.09      553.14     20.12 o 
   5   3  14       86.69       87.82      5.76 o 
   6   3  14      362.69      335.36     11.83 o 
   7   3  14       81.16       84.62      6.19 o 
   8   3  14       14.57       18.52      4.33 o 
   9   3  14       28.09       28.64      6.05 o 
  -9   4  14       13.44       12.12      7.32 o 
  -8   4  14       46.97       57.55      7.40 o 
  -7   4  14       77.98       87.39      7.96 o 
  -6   4  14       85.92      107.13      8.02 o 
  -5   4  14       72.58       79.07      6.59 o 
  -4   4  14      153.80      140.91     11.09 o 
  -3   4  14       82.44       95.69      6.29 o 
  -2   4  14      206.66      194.15      8.73 o 
  -1   4  14       23.17       27.46      2.97 o 
   0   4  14      144.32      173.32      6.41 o 
   1   4  14       23.17       18.92      4.22 o 
   2   4  14      207.40      201.88      8.36 o 
   3   4  14       84.01       84.37      5.81 o 
   4   4  14      154.92      145.99      9.29 o 
   5   4  14       72.65       74.54      7.29 o 
   6   4  14       84.37       82.81     12.12 o 
   7   4  14       77.80       85.15      8.19 o 
   8   4  14       47.09       54.31      5.85 o 
   9   4  14       13.63        9.85      4.50 o 
  -8   5  14       85.56      106.69     25.38 o 
  -7   5  14       36.97       39.56      6.37 o 
  -6   5  14        3.57        7.23      4.17 o 
  -5   5  14       50.71       40.97      5.38 o 
  -4   5  14      378.87      330.51     13.97 o 
  -3   5  14      413.45      371.21     14.54 o 
  -2   5  14      968.76      918.13     28.99 o 
  -1   5  14        6.83        6.71      2.74 o 
   0   5  14     1375.94     1320.60     42.12 o 
   1   5  14        6.94        2.14      3.79 o 
   2   5  14      964.28      892.85     24.99 o 
   3   5  14      415.41      383.76     13.29 o 
   4   5  14      379.10      364.18     15.84 o 
   5   5  14       50.90       39.40      6.46 o 
   6   5  14        3.81        8.88      4.93 o 
   7   5  14       36.93       41.99     10.06 o 
   8   5  14       86.29      110.78      9.90 o 
  -8   6  14        3.98        6.86      6.63 o 
  -7   6  14      115.69      117.89     12.12 o 
  -6   6  14       99.82      109.97      8.41 o 
  -5   6  14        3.26        4.77      9.49 o 
  -4   6  14       40.13       42.93     11.66 o 
  -3   6  14       19.99       22.49      4.22 o 
  -2   6  14      265.67      286.82     11.75 o 
  -1   6  14      296.85      292.68     13.90 o 
   0   6  14      456.05      429.65     17.94 o 
   1   6  14      296.22      295.65     16.23 o 
   2   6  14      264.03      255.61     11.03 o 
   3   6  14       20.21       23.75      4.61 o 
   4   6  14       40.52       33.30      6.30 o 
   5   6  14        3.48       -2.13      4.84 o 
   6   6  14       99.05      105.19      9.68 o 
   7   6  14      116.13      111.94     10.05 o 
   8   6  14        4.01        2.85      6.12 o 
  -7   7  14       18.76       32.47      8.46 o 
  -6   7  14      108.23      116.48     13.72 o 
  -5   7  14       32.11       35.43      6.17 o 
  -4   7  14       67.09       71.90      6.47 o 
  -3   7  14      183.19      161.66     15.32 o 
  -2   7  14      137.12      126.67     13.26 o 
  -1   7  14      303.18      282.12     14.23 o 
   0   7  14       62.09       74.03      8.33 o 
   1   7  14      298.31      275.88     11.53 o 
   2   7  14      138.46      138.06      8.09 o 
   3   7  14      183.93      170.62      9.10 o 
   4   7  14       67.03       56.95      7.68 o 
   5   7  14       31.65       35.72     14.63 o 
   6   7  14      107.82      133.13     10.87 o 
   7   7  14       18.63       18.66      6.70 o 
  -6   8  14        6.35        7.55      6.40 o 
  -5   8  14      102.30      111.36     14.18 o 
  -4   8  14       23.63       16.01      8.00 o 
  -3   8  14        1.13        0.00      6.63 o 
  -2   8  14       42.28       40.31     10.18 o 
  -1   8  14       87.98      108.04      9.37 o 
   0   8  14        2.94       -4.97      5.22 o 
   1   8  14       88.09       94.59      7.48 o 
   2   8  14       42.39       49.53      6.20 o 
   3   8  14        1.13        3.10      4.32 o 
   4   8  14       23.51       23.07     15.21 o 
   5   8  14      101.33      124.55     12.46 o 
   6   8  14        6.07        9.43      6.62 o 
  -4   9  14        4.47        4.80      8.69 o 
  -3   9  14       97.12      106.10      9.93 o 
  -2   9  14        1.46       -5.96      6.29 o 
  -1   9  14       42.27       47.71      7.76 o 
   0   9  14        9.87        5.10      8.80 o 
   1   9  14       41.33       36.16      6.09 o 
   2   9  14        1.55       -1.02      4.40 o 
   3   9  14       97.20      111.46     15.89 o 
   4   9  14        4.53        6.93      6.25 o 
  -1  10  14       31.06       34.53     10.98 o 
   0  10  14        3.58       -5.03      7.77 o 
   1  10  14       30.89       40.45      8.69 o 
   1   0  15     2112.87     2332.05     47.59 o 
   2   0  15      428.66      463.39     15.26 o 
   3   0  15     3258.62     3137.20     63.70 o 
   4   0  15       21.36       14.99      2.44 o 
   5   0  15       19.08       22.43      3.26 o 
   6   0  15      135.07      132.96      6.01 o 
   7   0  15        1.20        1.12      2.81 o 
   8   0  15       22.24       30.68      5.08 o 
   9   0  15       10.10        7.55      5.27 o 
  -9   1  15       32.65       51.09      9.72 o 
  -8   1  15      132.09       99.62      8.84 o 
  -7   1  15       24.56       20.76      4.21 o 
  -6   1  15      297.69      277.02      8.80 o 
  -5   1  15      304.62      286.24      8.60 o 
  -4   1  15      512.71      456.14     11.45 o 
  -3   1  15      186.78      177.84      5.79 o 
  -2   1  15      332.85      337.58     12.10 o 
  -1   1  15     1417.08     1390.56     28.85 o 
   0   1  15      267.25      314.38     10.02 o 
   1   1  15     1426.95     1390.16     62.80 o 
   2   1  15      323.71      322.45     10.38 o 
   3   1  15      186.23      176.78      7.08 o 
   4   1  15      511.76      453.56     19.70 o 
   5   1  15      305.02      308.83     13.01 o 
   6   1  15      299.74      303.16     10.41 o 
   7   1  15       24.54       23.76      4.05 o 
   8   1  15      132.52      130.47     14.10 o 
   9   1  15       32.74       44.75      8.23 o 
  -9   2  15       15.83        7.77      6.86 o 
  -8   2  15        0.37        3.05      5.03 o 
  -7   2  15      266.62      250.92     12.76 o 
  -6   2  15       17.02       15.28      3.59 o 
  -5   2  15       51.37       54.99      5.79 o 
  -4   2  15      538.92      550.82     16.07 o 
  -3   2  15      379.91      357.13     10.30 o 
  -2   2  15      176.22      167.92      8.81 o 
  -1   2  15     2485.45     2402.37     43.92 o 
   0   2  15       16.01       14.00      2.00 o 
   1   2  15     2483.43     2464.49     40.47 o 
   2   2  15      173.95      171.32      6.58 o 
   3   2  15      378.05      369.13     10.02 o 
   4   2  15      533.51      523.98     13.47 o 
   5   2  15       50.92       57.31      4.66 o 
   6   2  15       18.12       13.83      3.48 o 
   7   2  15      265.07      244.52     14.25 o 
   8   2  15        0.39        1.00      3.40 o 
   9   2  15       16.14       18.87      4.62 o 
  -9   3  15        2.49        2.29      6.63 o 
  -8   3  15       16.67       17.30      5.41 o 
  -7   3  15      205.88      200.80     11.49 o 
  -6   3  15       45.46       42.52      7.09 o 
  -5   3  15      163.70      154.85      8.95 o 
  -4   3  15        1.91       13.94      2.92 o 
  -3   3  15      492.22      467.65     13.47 o 
  -2   3  15      151.51      157.98      8.25 o 
  -1   3  15       78.08       68.83      3.55 o 
   0   3  15      186.83      189.53      5.04 o 
   1   3  15       80.24       75.37      3.42 o 
   2   3  15      154.83      154.44      5.86 o 
   3   3  15      493.56      470.35     14.51 o 
   4   3  15        1.96        6.21      3.87 o 
   5   3  15      164.65      158.55      9.66 o 
   6   3  15       45.51       39.58      4.62 o 
   7   3  15      208.15      196.74      9.11 o 
   8   3  15       16.15       19.16      5.67 o 
   9   3  15        2.44        0.88      3.98 o 
  -9   4  15        9.87        2.74      6.63 o 
  -8   4  15       25.07       39.84      6.87 o 
  -7   4  15        4.01        8.96      4.67 o 
  -6   4  15       67.11       61.80      6.48 o 
  -5   4  15       27.53       14.78      4.80 o 
  -4   4  15      341.12      336.94     13.77 o 
  -3   4  15      301.37      262.87     11.31 o 
  -2   4  15      779.80      741.16     24.19 o 
  -1   4  15      169.89      162.03      9.49 o 
   0   4  15     1494.97     1499.92     36.82 o 
   1   4  15      171.06      169.10      6.93 o 
   2   4  15      782.39      740.46     17.65 o 
   3   4  15      302.68      288.03     10.64 o 
   4   4  15      337.12      332.78     14.95 o 
   5   4  15       27.59       23.43      5.53 o 
   6   4  15       67.92       85.06      8.04 o 
   7   4  15        3.73        4.57      5.72 o 
   8   4  15       25.49       19.36      5.68 o 
   9   4  15       10.09        9.75      4.77 o 
  -8   5  15       17.61       13.95      7.55 o 
  -7   5  15       68.88       64.79      7.53 o 
  -6   5  15       64.60       60.55      7.20 o 
  -5   5  15        7.30       12.25      4.12 o 
  -4   5  15      224.20      223.61     18.86 o 
  -3   5  15      318.74      292.82     12.69 o 
  -2   5  15      382.05      390.95     14.45 o 
  -1   5  15      223.08      195.50      8.46 o 
   0   5  15       76.63       76.60      7.02 o 
   1   5  15      223.72      185.99     10.80 o 
   2   5  15      382.28      376.25     13.24 o 
   3   5  15      317.47      315.31     11.97 o 
   4   5  15      225.16      208.25     11.64 o 
   5   5  15        7.17       13.62      6.17 o 
   6   5  15       65.94       54.12     11.66 o 
   7   5  15       69.10       64.13     15.78 o 
   8   5  15       16.96       23.11      6.48 o 
  -7   6  15       28.73       26.72      6.15 o 
  -6   6  15      188.26      189.96     11.09 o 
  -5   6  15      129.36      124.03      8.51 o 
  -4   6  15       45.84       38.31      6.29 o 
  -3   6  15      198.29      208.93     11.66 o 
  -2   6  15      153.07      168.98     14.63 o 
  -1   6  15      597.56      567.88     22.31 o 
   0   6  15      722.96      710.06     36.81 o 
   1   6  15      597.46      603.30     42.64 o 
   2   6  15      153.69      179.61     14.52 o 
   3   6  15      195.16      200.38     13.29 o 
   4   6  15       45.61       26.77      7.09 o 
   5   6  15      129.55      130.19     10.18 o 
   6   6  15      188.10      184.99     19.66 o 
   7   6  15       28.66       21.18      6.51 o 
  -7   7  15       48.58       74.77     10.52 o 
  -6   7  15       31.59       46.82      7.77 o 
  -5   7  15       60.67       63.60      6.85 o 
  -4   7  15       33.39       29.04      8.69 o 
  -3   7  15        0.17        2.06      6.63 o 
  -2   7  15       43.29       64.48     10.29 o 
  -1   7  15        6.42        4.86      4.82 o 
   0   7  15      119.93      110.98      9.30 o 
   1   7  15        6.80       11.92      4.20 o 
   2   7  15       43.99       27.64      8.79 o 
   3   7  15        0.18       -2.74      5.17 o 
   4   7  15       33.05       39.24      7.18 o 
   5   7  15       61.03       51.64      7.76 o 
   6   7  15       31.76       50.57      8.11 o 
   7   7  15       49.09       47.21      8.30 o 
  -5   8  15       63.18       85.29     13.26 o 
  -4   8  15       39.50       32.01      9.37 o 
  -3   8  15       24.10       22.64      9.15 o 
  -2   8  15       20.68       14.75      5.82 o 
  -1   8  15      256.44      240.88     14.06 o 
   0   8  15       52.00       45.58      7.65 o 
   1   8  15      258.38      258.51     11.63 o 
   2   8  15       20.61       10.79      5.45 o 
   3   8  15       24.12       22.79      5.62 o 
   4   8  15       39.92       41.24      7.65 o 
   5   8  15       62.64       84.98     14.75 o 
  -3   9  15       20.25       27.95      8.80 o 
  -2   9  15        3.58       10.99      5.98 o 
  -1   9  15       34.87       22.56      7.02 o 
   0   9  15        5.38        1.69      5.96 o 
   1   9  15       34.97       23.80      5.51 o 
   2   9  15        3.41       -0.63      4.61 o 
   3   9  15       20.02       25.75      7.32 o 
   4   9  15       19.58       17.73     13.83 o 
   0  10  15       20.48       21.72     11.20 o 
   0   0  16       12.85       16.48      2.73 o 
   1   0  16      320.61      363.15      9.19 o 
   2   0  16       42.43       41.80      2.46 o 
   3   0  16      670.67      692.31     16.85 o 
   4   0  16       19.59       17.20      2.59 o 
   5   0  16       16.61       19.11      2.89 o 
   6   0  16       23.43       24.83      3.23 o 
   7   0  16       13.90        6.32      3.70 o 
   8   0  16       28.86       36.61      5.31 o 
   9   0  16       14.07       24.97      7.43 o 
  -9   1  16       31.29       25.38      8.00 o 
  -8   1  16        0.49        3.72      4.65 o 
  -7   1  16       75.79       71.08      6.42 o 
  -6   1  16       76.97       67.53      5.35 o 
  -5   1  16     1300.66     1219.31     26.64 o 
  -4   1  16      372.34      387.35     10.23 o 
  -3   1  16      317.08      297.03      7.95 o 
  -2   1  16      388.88      369.35      8.32 o 
  -1   1  16      415.39      384.83      9.54 o 
   0   1  16      633.35      683.49     17.76 o 
   1   1  16      416.86      417.48     14.71 o 
   2   1  16      390.97      400.88     11.79 o 
   3   1  16      317.49      295.44     13.64 o 
   4   1  16      374.58      398.18     12.51 o 
   5   1  16     1292.13     1175.15     31.31 o 
   6   1  16       75.56       66.64      4.50 o 
   7   1  16       76.34       72.24      4.88 o 
   8   1  16        0.49       -3.08      3.08 o 
   9   1  16       31.23       24.28      6.26 o 
  -9   2  16       24.12       16.01      7.32 o 
  -8   2  16       61.05       65.34      7.66 o 
  -7   2  16       28.60       40.79      6.04 o 
  -6   2  16      273.45      275.32     10.84 o 
  -5   2  16      147.33      146.29      7.09 o 
  -4   2  16      539.14      533.76     15.26 o 
  -3   2  16       38.21       41.44      4.14 o 
  -2   2  16      602.35      613.86     19.81 o 
  -1   2  16       33.37       60.38      3.89 o 
   0   2  16       46.57       55.09      4.31 o 
   1   2  16       31.93       72.84      6.87 o 
   2   2  16      614.51      586.03     18.02 o 
   3   2  16       37.03       42.35      3.47 o 
   4   2  16      539.45      508.16     14.88 o 
   5   2  16      146.06      140.33      7.04 o 
   6   2  16      274.50      259.24     10.14 o 
   7   2  16       27.96       43.17      4.87 o 
   8   2  16       60.44       53.74      6.20 o 
   9   2  16       24.41       29.40      6.82 o 
  -9   3  16       43.37       33.61      8.69 o 
  -8   3  16       15.63       13.88      5.49 o 
  -7   3  16      181.42      174.58     10.87 o 
  -6   3  16       77.45       77.22      7.25 o 
  -5   3  16      329.99      317.28     13.83 o 
  -4   3  16      779.75      749.80     20.45 o 
  -3   3  16      441.35      403.45     11.97 o 
  -2   3  16      521.83      502.99     13.75 o 
  -1   3  16      835.10      769.26     22.27 o 
   0   3  16       16.64       17.86      2.09 o 
   1   3  16      829.77      784.63     15.65 o 
   2   3  16      525.07      488.38     12.70 o 
   3   3  16      442.73      387.96     14.21 o 
   4   3  16      784.27      735.64     25.86 o 
   5   3  16      330.64      331.04     15.09 o 
   6   3  16       77.58       95.97      6.29 o 
   7   3  16      183.19      184.44     10.27 o 
   8   3  16       15.68       15.88      4.44 o 
   9   3  16       43.61       45.70      5.90 o 
  -8   4  16       76.46       93.00      8.90 o 
  -7   4  16       19.05       17.02      5.32 o 
  -6   4  16       15.31       20.47      5.12 o 
  -5   4  16      274.56      250.32     12.13 o 
  -4   4  16       90.43       87.71      6.59 o 
  -3   4  16      789.60      759.72     25.33 o 
  -2   4  16       36.04       37.97      3.88 o 
  -1   4  16      512.96      497.46     17.26 o 
   0   4  16        6.06       15.84      4.03 o 
   1   4  16      513.76      484.81     13.28 o 
   2   4  16       36.54       40.64      3.61 o 
   3   4  16      793.50      772.65     27.71 o 
   4   4  16       90.52       90.37      7.90 o 
   5   4  16      276.23      259.81     13.23 o 
   6   4  16       15.17       17.80      5.60 o 
   7   4  16       18.36       12.39      5.25 o 
   8   4  16       76.31       99.62     25.15 o 
  -8   5  16       67.93       67.45     10.52 o 
  -7   5  16       71.45       73.23      7.86 o 
  -6   5  16       21.33       20.17      5.00 o 
  -5   5  16       67.88       68.00     10.86 o 
  -4   5  16       41.14       41.02      5.08 o 
  -3   5  16      508.13      491.30     25.95 o 
  -2   5  16      234.46      225.43      9.88 o 
  -1   5  16      147.34      165.55     13.72 o 
   0   5  16      520.48      542.96     20.69 o 
   1   5  16      147.62      158.47      8.22 o 
   2   5  16      231.81      229.93     15.76 o 
   3   5  16      512.94      515.56     16.50 o 
   4   5  16       40.89       54.15      9.26 o 
   5   5  16       67.64       65.28      7.45 o 
   6   5  16       21.51       22.49      5.88 o 
   7   5  16       71.07       69.15     10.06 o 
   8   5  16       68.46       76.61      8.90 o 
  -7   6  16       63.72       64.60      7.58 o 
  -6   6  16       19.69       13.69      5.03 o 
  -5   6  16       38.28       30.55      5.33 o 
  -4   6  16       71.07       68.98     13.38 o 
  -3   6  16       33.66       37.96      8.46 o 
  -2   6  16       25.39       27.67      7.77 o 
  -1   6  16      522.31      498.50     20.37 o 
   0   6  16      155.97      144.99     10.18 o 
   1   6  16      523.12      527.24     21.24 o 
   2   6  16       26.51       42.88      6.55 o 
   3   6  16       33.63       35.33      8.49 o 
   4   6  16       72.51       73.93      7.99 o 
   5   6  16       38.31       36.50      7.55 o 
   6   6  16       19.00       22.06      6.74 o 
   7   6  16       62.50       66.76      8.53 o 
  -6   7  16       34.90       26.74      5.87 o 
  -5   7  16        8.11       10.29      7.55 o 
  -4   7  16       32.31       36.58      9.15 o 
  -3   7  16      117.77      116.61     13.49 o 
  -2   7  16       80.69       78.20     11.20 o 
  -1   7  16       73.52       67.09      7.59 o 
   0   7  16       32.75       16.95      5.89 o 
   1   7  16       74.48       70.65     10.13 o 
   2   7  16       80.78       69.96      6.59 o 
   3   7  16      119.04      111.33      7.96 o 
   4   7  16       32.53       36.38      7.19 o 
   5   7  16        8.11       -0.14      6.29 o 
   6   7  16       35.18       39.63      7.72 o 
  -4   8  16       14.47       12.35      8.23 o 
  -3   8  16       17.41       31.10      9.15 o 
  -2   8  16      109.52      107.04      9.46 o 
  -1   8  16        2.07        5.38      7.55 o 
   0   8  16        1.98       -1.05      5.60 o 
   1   8  16        2.20        2.83      4.29 o 
   2   8  16      110.25       95.10      7.74 o 
   3   8  16       17.45       25.21      5.67 o 
   4   8  16       14.80       18.09      6.53 o 
   5   8  16       15.49       15.11      7.03 o 
  -3   9  16       79.56       86.59     13.72 o 
  -2   9  16       12.93       13.32      6.38 o 
  -1   9  16       86.95       68.48     11.55 o 
   0   9  16       50.81       48.60      8.73 o 
   1   9  16       87.43       68.48      7.36 o 
   2   9  16       12.86       -0.74      6.02 o 
   3   9  16       80.21       77.64     20.01 o 
   1   0  17      365.63      411.72     10.22 o 
   2   0  17      742.04      669.41     30.72 o 
   3   0  17     1196.36     1137.88     24.85 o 
   4   0  17      843.42      805.19     18.65 o 
   5   0  17      373.31      362.61     10.29 o 
   6   0  17       87.79       93.23      5.35 o 
   7   0  17       24.86       22.61      4.35 o 
   8   0  17       41.24       36.55      5.44 o 
   9   0  17        5.80        1.39      5.27 o 
  -9   1  17       15.35       16.69      7.32 o 
  -8   1  17       77.63       87.59      6.86 o 
  -7   1  17        7.76        6.62      3.76 o 
  -6   1  17      290.35      281.37     10.72 o 
  -5   1  17      351.57      345.89     11.84 o 
  -4   1  17      396.92      362.80      9.54 o 
  -3   1  17      139.53      123.38      8.05 o 
  -2   1  17      647.53      670.21     13.48 o 
  -1   1  17      429.28      433.58     13.63 o 
   0   1  17      239.95      226.85      7.55 o 
   1   1  17      433.56      446.49     16.01 o 
   2   1  17      653.44      658.83     18.22 o 
   3   1  17      138.92      121.11      5.18 o 
   4   1  17      391.91      341.27     20.23 o 
   5   1  17      353.11      334.66     11.92 o 
   6   1  17      288.02      264.72      8.92 o 
   7   1  17        7.95        4.86      2.88 o 
   8   1  17       77.34       78.28      7.26 o 
   9   1  17       15.76       15.27      6.51 o 
  -9   2  17       22.17       10.06      7.32 o 
  -8   2  17       51.90       45.67      6.72 o 
  -7   2  17      135.92      124.74      9.06 o 
  -6   2  17      358.53      362.19     21.29 o 
  -5   2  17      187.86      191.58      8.40 o 
  -4   2  17      223.10      233.61      8.84 o 
  -3   2  17      288.00      293.47     10.49 o 
  -2   2  17       20.01       18.00      2.47 o 
  -1   2  17      243.47      235.11      5.56 o 
   0   2  17        7.30       13.15      2.13 o 
   1   2  17      243.68      238.21      5.60 o 
   2   2  17       20.21       20.31      2.17 o 
   3   2  17      287.99      291.02     11.72 o 
   4   2  17      224.23      240.90     17.55 o 
   5   2  17      189.37      193.59      7.34 o 
   6   2  17      357.80      361.73     16.86 o 
   7   2  17      135.19      135.69      7.47 o 
   8   2  17       52.03       41.63      5.21 o 
   9   2  17       22.37       18.68      5.82 o 
  -8   3  17       62.82       60.86      7.75 o 
  -7   3  17      122.63      126.30      9.39 o 
  -6   3  17      122.40      111.63     12.46 o 
  -5   3  17       23.83       37.72      5.15 o 
  -4   3  17      159.26      152.18     10.59 o 
  -3   3  17      398.16      411.96     12.24 o 
  -2   3  17      246.98      234.73      8.71 o 
  -1   3  17      436.30      450.79     10.27 o 
   0   3  17      114.08      121.72      4.79 o 
   1   3  17      436.01      422.72     11.33 o 
   2   3  17      245.19      224.05      7.58 o 
   3   3  17      393.28      398.85     11.90 o 
   4   3  17      159.88      157.17     10.97 o 
   5   3  17       23.01       28.65      5.70 o 
   6   3  17      123.52      119.85      7.10 o 
   7   3  17      123.03      129.46     11.06 o 
   8   3  17       62.69       61.22      8.23 o 
  -8   4  17       55.45       55.79      9.60 o 
  -7   4  17       32.86       33.46     10.29 o 
  -6   4  17       41.04       36.34      5.46 o 
  -5   4  17       23.42       29.89      4.99 o 
  -4   4  17       38.40       32.81      4.74 o 
  -3   4  17      375.07      366.08     16.23 o 
  -2   4  17      234.39      233.60      9.83 o 
  -1   4  17      275.44      274.24     11.09 o 
   0   4  17      444.00      462.77     22.41 o 
   1   4  17      274.64      311.59     11.08 o 
   2   4  17      231.55      232.19      7.79 o 
   3   4  17      374.41      357.70     13.60 o 
   4   4  17       37.85       32.16      5.81 o 
   5   4  17       24.45       38.87     12.23 o 
   6   4  17       41.62       30.64      9.26 o 
   7   4  17       32.16       31.84      6.43 o 
   8   4  17       55.53       75.48      8.73 o 
  -8   5  17        2.40        8.46      6.86 o 
  -7   5  17       31.86       40.91      6.47 o 
  -6   5  17       16.92       18.51      5.03 o 
  -5   5  17       86.78       92.84      7.42 o 
  -4   5  17       68.92       57.33      8.46 o 
  -3   5  17      223.61      239.74     10.77 o 
  -2   5  17      457.31      470.34     26.75 o 
  -1   5  17      609.28      562.72     31.33 o 
   0   5  17        6.40        4.20      4.19 o 
   1   5  17      605.97      603.00     18.38 o 
   2   5  17      456.89      443.30     17.56 o 
   3   5  17      220.38      227.64     10.12 o 
   4   5  17       68.42       56.70      7.25 o 
   5   5  17       87.55      105.23      9.11 o 
   6   5  17       16.63       17.40      5.47 o 
   7   5  17       32.49       41.36      7.35 o 
   8   5  17        2.25       10.06      6.15 o 
  -7   6  17        0.84        5.72      6.17 o 
  -6   6  17        2.80        7.17      4.29 o 
  -5   6  17       18.24       17.91     12.00 o 
  -4   6  17       41.37       50.76      9.83 o 
  -3   6  17      104.33      113.64     12.58 o 
  -2   6  17       18.71       21.95      7.55 o 
  -1   6  17      127.44      127.37      9.54 o 
   0   6  17       13.73       13.44      9.95 o 
   1   6  17      127.61      131.60      8.01 o 
   2   6  17       18.94       29.39      5.14 o 
   3   6  17      104.21       98.77      7.34 o 
   4   6  17       42.39       44.30      8.00 o 
   5   6  17       18.22       17.08      5.89 o 
   6   6  17        2.92        8.08      5.72 o 
   7   6  17        0.85        7.40      5.87 o 
  -5   7  17       32.85       29.50     10.06 o 
  -4   7  17      103.16       96.26     13.03 o 
  -3   7  17       35.80       45.73     10.06 o 
  -2   7  17        3.12        1.60      6.17 o 
  -1   7  17      160.88      179.49     11.24 o 
   0   7  17       17.64       12.32      6.40 o 
   1   7  17      159.87      152.31      8.92 o 
   2   7  17        2.79        1.46      4.18 o 
   3   7  17       35.56       38.45      5.93 o 
   4   7  17      101.09       91.05      9.30 o 
   5   7  17       32.53       26.64      8.57 o 
   6   7  17       22.14       16.64      7.03 o 
  -4   8  17       19.90       11.20      8.23 o 
  -3   8  17        5.73        2.74      8.00 o 
  -2   8  17        2.30        2.61      8.46 o 
  -1   8  17       61.80       53.74      7.92 o 
   0   8  17       31.48       34.65      7.36 o 
   1   8  17       61.92       51.03      6.43 o 
   2   8  17        2.27        4.47      5.09 o 
   3   8  17        5.48        3.07      4.80 o 
   4   8  17       19.86       15.21     14.63 o 
   5   8  17       19.38       28.51      7.59 o 
  -3   9  17        6.70       11.20      7.77 o 
  -2   9  17       21.51       26.52     10.29 o 
  -1   9  17        2.05        1.83      5.96 o 
   0   9  17      107.40      112.88     21.26 o 
   1   9  17        2.01        0.04      5.34 o 
   2   9  17       21.72       27.05      7.34 o 
   3   9  17        6.65       13.10      6.87 o 
   0   0  18      280.32      263.68     10.75 o 
   1   0  18      737.24      715.51     17.03 o 
   2   0  18      131.93      131.97      9.79 o 
   3   0  18       44.55       42.97      3.30 o 
   4   0  18      489.78      483.06     17.89 o 
   5   0  18       28.60       35.01      3.52 o 
   6   0  18      122.34      132.62      7.29 o 
   7   0  18        1.94        2.26      3.76 o 
   8   0  18       94.33       96.05      7.37 o 
   9   0  18       24.76       40.28      8.92 o 
  -9   1  18        3.85        2.52      6.40 o 
  -8   1  18       21.13       25.57      5.03 o 
  -7   1  18       99.80       86.96      7.21 o 
  -6   1  18       46.30       54.21      6.85 o 
  -5   1  18      165.51      167.18      8.94 o 
  -4   1  18      197.09      200.59      8.30 o 
  -3   1  18       40.16       36.54      2.96 o 
  -2   1  18      282.65      302.73      7.10 o 
  -1   1  18      215.34      180.13      9.14 o 
   0   1  18     1044.70     1039.98     26.13 o 
   1   1  18      215.65      183.29     13.15 o 
   2   1  18      282.09      293.20      8.53 o 
   3   1  18       39.74       34.31      3.33 o 
   4   1  18      196.89      205.56      9.74 o 
   5   1  18      168.12      161.11     13.50 o 
   6   1  18       47.03       51.58      5.35 o 
   7   1  18      100.19      111.57      8.40 o 
   8   1  18       20.95       21.62      4.96 o 
   9   1  18        3.94        4.73      6.29 o 
  -9   2  18        3.79       16.92      8.00 o 
  -8   2  18       20.15        8.68      5.37 o 
  -7   2  18       81.67      101.84     11.72 o 
  -6   2  18      330.65      305.54     11.68 o 
  -5   2  18      578.92      556.97     23.99 o 
  -4   2  18      912.66      845.19     23.29 o 
  -3   2  18      200.94      203.06      7.83 o 
  -2   2  18      380.52      373.77     13.29 o 
  -1   2  18     1838.12     1764.40     36.82 o 
   0   2  18      333.72      330.57      9.94 o 
   1   2  18     1838.82     1810.18     33.54 o 
   2   2  18      382.66      369.46     10.29 o 
   3   2  18      203.12      206.86      7.29 o 
   4   2  18      910.14      894.41     23.92 o 
   5   2  18      578.80      604.43     16.83 o 
   6   2  18      332.45      317.93     10.11 o 
   7   2  18       81.11       96.51      6.87 o 
   8   2  18       19.95       16.59      3.90 o 
   9   2  18        3.54        3.26      5.05 o 
  -8   3  18        2.48        9.85      5.32 o 
  -7   3  18      149.53      159.85     21.04 o 
  -6   3  18      218.17      225.09     11.92 o 
  -5   3  18      332.40      298.44     11.03 o 
  -4   3  18      195.88      212.65     11.91 o 
  -3   3  18      379.06      345.26     11.17 o 
  -2   3  18      296.71      300.58      9.52 o 
  -1   3  18      218.62      245.12      7.91 o 
   0   3  18        2.09        2.56      1.92 o 
   1   3  18      216.08      250.70      7.81 o 
   2   3  18      295.71      303.23     10.73 o 
   3   3  18      381.21      356.97     10.48 o 
   4   3  18      192.61      214.10      9.16 o 
   5   3  18      333.57      313.03     21.56 o 
   6   3  18      216.60      226.93     12.26 o 
   7   3  18      150.48      157.22     10.06 o 
   8   3  18        2.37        2.66      3.92 o 
  -8   4  18       29.84       35.90      8.46 o 
  -7   4  18       67.50       62.70      7.23 o 
  -6   4  18       29.62       24.88      6.97 o 
  -5   4  18      490.55      502.06     19.40 o 
  -4   4  18       48.44       52.41      6.63 o 
  -3   4  18      715.25      702.92     32.81 o 
  -2   4  18        4.20        3.05      2.79 o 
  -1   4  18      405.12      419.58     24.01 o 
   0   4  18      108.95      122.75      8.24 o 
   1   4  18      405.03      406.60     13.59 o 
   2   4  18        4.20       10.12      3.75 o 
   3   4  18      713.33      726.17     17.89 o 
   4   4  18       47.00       41.92      4.78 o 
   5   4  18      491.26      513.99     20.63 o 
   6   4  18       29.86       29.57      6.35 o 
   7   4  18       67.75       85.34      8.56 o 
   8   4  18       29.77       32.89      7.03 o 
  -7   5  18       67.72       80.33      7.95 o 
  -6   5  18       21.71       27.12      5.63 o 
  -5   5  18       37.81       39.43      5.44 o 
  -4   5  18      127.63      133.64      8.33 o 
  -3   5  18        0.80        2.52      6.17 o 
  -2   5  18       20.57       21.04      7.32 o 
  -1   5  18        9.88       12.58      6.63 o 
   0   5  18       35.72       47.40      6.14 o 
   1   5  18        9.67       13.15      4.01 o 
   2   5  18       20.64       18.93      4.44 o 
   3   5  18        1.07        0.93      3.79 o 
   4   5  18      128.47      125.09     12.12 o 
   5   5  18       38.14       49.39     17.03 o 
   6   5  18       21.99       22.37      6.48 o 
   7   5  18       67.78       88.90      9.27 o 
  -7   6  18        2.40        8.92      6.86 o 
  -6   6  18       40.95       47.02      6.56 o 
  -5   6  18        4.14       16.01      7.55 o 
  -4   6  18       89.69      105.18     12.80 o 
  -3   6  18      409.17      414.55     26.52 o 
  -2   6  18       86.09       92.61     11.89 o 
  -1   6  18       23.63       28.69      5.74 o 
   0   6  18        3.76        9.83      5.01 o 
   1   6  18       24.55       27.80      4.78 o 
   2   6  18       84.45       86.14      7.03 o 
   3   6  18      411.52      418.52     15.22 o 
   4   6  18       89.92       89.09      9.05 o 
   5   6  18        3.68        7.55      5.60 o 
   6   6  18       41.59       45.71      7.78 o 
   7   6  18        2.48        8.78      6.20 o 
  -5   7  18        3.63        9.15      8.00 o 
  -4   7  18        8.72       -3.20      7.09 o 
  -3   7  18       16.84       10.29      8.00 o 
  -2   7  18       89.73      115.47     13.95 o 
  -1   7  18       58.34       68.26      8.33 o 
   0   7  18       32.54       42.76      7.52 o 
   1   7  18       58.37       66.28      6.43 o 
   2   7  18       91.49       98.51      7.89 o 
   3   7  18       17.09       12.76      5.02 o 
   4   7  18        8.61        5.19      6.86 o 
   5   7  18        3.76        2.82      8.46 o 
   6   7  18       20.47       24.11      7.32 o 
  -3   8  18        0.43       -0.91      7.55 o 
  -2   8  18       24.53       41.55      7.36 o 
  -1   8  18       61.45       67.37     11.55 o 
   0   8  18       13.64       21.63      6.97 o 
   1   8  18       61.63       70.29      7.31 o 
   2   8  18       24.26       28.53      5.90 o 
   3   8  18        0.40       -3.64      4.42 o 
   4   8  18       47.48       49.63      8.64 o 
  -2   9  18        0.56        6.40      8.23 o 
  -1   9  18       13.87       -2.97      8.00 o 
   0   9  18        4.67        3.20      8.69 o 
   1   9  18       13.89        4.37      6.29 o 
   2   9  18        0.56       10.18      6.79 o 
   1   0  19      329.05      347.16      9.27 o 
   2   0  19      117.93      115.81      5.67 o 
   3   0  19        2.97        8.71      3.96 o 
   4   0  19        1.43        7.29      2.64 o 
   5   0  19      600.33      615.10     25.60 o 
   6   0  19       87.16       94.15      6.43 o 
   7   0  19       20.47       21.39      4.51 o 
   8   0  19        2.37        6.54      5.80 o 
   9   0  19        1.47        7.03      5.44 o 
  -8   1  19      107.86      104.20      7.66 o 
  -7   1  19       37.65       36.80      5.24 o 
  -6   1  19      170.25      171.80      8.40 o 
  -5   1  19       90.06       85.78      5.99 o 
  -4   1  19      944.77      872.01     27.78 o 
  -3   1  19      566.95      525.99     15.82 o 
  -2   1  19      107.60      108.09      3.94 o 
  -1   1  19      204.09      186.06      5.87 o 
   0   1  19     1564.35     1521.32     32.18 o 
   1   1  19      202.38      169.87      9.21 o 
   2   1  19      110.62      116.63      5.16 o 
   3   1  19      567.24      508.97     13.16 o 
   4   1  19      949.99      932.14     37.53 o 
   5   1  19       90.50       90.13      5.00 o 
   6   1  19      170.38      159.39     10.46 o 
   7   1  19       38.11       50.07      5.45 o 
   8   1  19      107.67      112.91      7.97 o 
  -8   2  19       15.86       15.84      5.55 o 
  -7   2  19        3.90        9.71      4.13 o 
  -6   2  19       12.69       11.34      4.24 o 
  -5   2  19      371.61      365.47     12.77 o 
  -4   2  19      240.25      249.02      9.57 o 
  -3   2  19      179.17      185.68      7.36 o 
  -2   2  19       34.07       36.62      3.34 o 
  -1   2  19       49.93       55.11      4.80 o 
   0   2  19      134.22      158.61      6.29 o 
   1   2  19       50.65       62.05      3.65 o 
   2   2  19       33.80       36.83      3.50 o 
   3   2  19      180.95      170.58      6.87 o 
   4   2  19      240.63      250.16      9.90 o 
   5   2  19      372.35      385.64     13.12 o 
   6   2  19       12.56       10.49      3.25 o 
   7   2  19        4.27       12.83      3.54 o 
   8   2  19       16.19       17.21      6.24 o 
  -8   3  19        0.18        1.60      5.72 o 
  -7   3  19       68.91       88.11     12.69 o 
  -6   3  19      111.38      110.92      8.46 o 
  -5   3  19       16.54       20.74      3.85 o 
  -4   3  19      406.96      398.24     12.68 o 
  -3   3  19      589.97      576.96     16.40 o 
  -2   3  19      130.26      139.43     13.62 o 
  -1   3  19     1298.48     1260.89     30.86 o 
   0   3  19        2.06        4.12      5.72 o 
   1   3  19     1297.57     1251.07     35.45 o 
   2   3  19      128.75      117.34      5.63 o 
   3   3  19      588.50      576.93     14.98 o 
   4   3  19      412.62      387.39     13.30 o 
   5   3  19       16.46       21.81      5.15 o 
   6   3  19      111.28      121.80      7.68 o 
   7   3  19       69.68       82.59      6.92 o 
   8   3  19        0.19       -2.23      3.65 o 
  -8   4  19       26.53       42.07      9.15 o 
  -7   4  19       17.37       21.38      5.44 o 
  -6   4  19       44.98       36.06      5.88 o 
  -5   4  19      143.96      131.67      8.83 o 
  -4   4  19       50.69       47.93      5.20 o 
  -3   4  19      325.84      320.52     13.13 o 
  -2   4  19       26.85       18.98      6.86 o 
  -1   4  19       59.50       63.57      9.15 o 
   0   4  19       23.77       29.92      5.83 o 
   1   4  19       58.25       75.55     11.18 o 
   2   4  19       28.09       28.66      4.53 o 
   3   4  19      328.89      318.82     12.18 o 
   4   4  19       50.30       46.01      4.99 o 
   5   4  19      145.86      146.46      8.03 o 
   6   4  19       46.02       60.14      7.74 o 
   7   4  19       17.20       15.55      5.88 o 
   8   4  19       26.56       38.43      7.42 o 
  -7   5  19       20.69       20.58      7.09 o 
  -6   5  19       41.36       37.86      5.96 o 
  -5   5  19      177.70      189.24     10.49 o 
  -4   5  19       11.21       16.92      7.77 o 
  -3   5  19       54.61       60.36     10.06 o 
  -2   5  19      117.45      122.10     13.26 o 
  -1   5  19      247.47      228.66     17.38 o 
   0   5  19       43.72       46.55      8.23 o 
   1   5  19      245.53      234.85     10.73 o 
   2   5  19      116.53      129.91      7.81 o 
   3   5  19       56.03       69.02      8.78 o 
   4   5  19       11.38        5.14      5.34 o 
   5   5  19      178.48      193.74     12.14 o 
   6   5  19       40.81       38.78      7.20 o 
   7   5  19       21.06       17.49      6.37 o 
  -5   6  19       22.58       19.66      8.00 o 
  -4   6  19       22.39       16.92      8.46 o 
  -3   6  19      126.54      120.73     13.95 o 
  -2   6  19       54.00       65.40     11.20 o 
  -1   6  19       76.56       74.20      7.76 o 
   0   6  19      158.99      142.80     10.19 o 
   1   6  19       76.84       66.63      6.31 o 
   2   6  19       54.78       67.19      9.69 o 
   3   6  19      127.39      144.57      8.80 o 
   4   6  19       22.04       29.77      7.77 o 
   5   6  19       22.29       28.31      6.79 o 
   6   6  19       15.46        6.86      6.14 o 
  -4   7  19       67.44       71.11     12.35 o 
  -3   7  19       47.01       52.59     10.98 o 
  -2   7  19       69.98      113.41     13.95 o 
  -1   7  19      194.34      232.59     13.49 o 
   0   7  19       15.04        3.22      7.66 o 
   1   7  19      195.84      204.50     10.55 o 
   2   7  19       69.96       79.68      7.44 o 
   3   7  19       47.06       51.59      6.57 o 
   4   7  19       66.87       70.87      9.95 o 
   5   7  19       16.12       18.61      8.00 o 
  -2   8  19        6.60        4.46      6.97 o 
  -1   8  19        6.59        5.56      7.32 o 
   0   8  19        5.18       -0.73      6.06 o 
   1   8  19        6.65       15.67      5.35 o 
   2   8  19        6.34        5.67      7.93 o 
   3   8  19        0.84       -3.11      6.02 o 
   4   8  19        3.46        6.34      6.55 o 
  -1   9  19        3.82        0.00      8.00 o 
   0   9  19       52.28       72.03     13.95 o 
   1   9  19        3.79        2.04      6.25 o 
   0   0  20       66.39       78.30      5.89 o 
   1   0  20       39.61       39.10      3.66 o 
   2   0  20     1651.62     1654.98     40.56 o 
   3   0  20        7.74        5.83      3.09 o 
   4   0  20       67.25       73.74      5.37 o 
   5   0  20        2.25        2.24      3.28 o 
   6   0  20        0.90        2.03      3.23 o 
   7   0  20       35.50       31.36      6.51 o 
   8   0  20       43.79       43.43      5.77 o 
  -8   1  20       16.73       17.70     10.65 o 
  -7   1  20        2.65        7.85      3.87 o 
  -6   1  20      106.44       79.17      7.48 o 
  -5   1  20       18.40       19.76      5.36 o 
  -4   1  20      480.09      449.24     16.08 o 
  -3   1  20      379.56      372.38     12.07 o 
  -2   1  20      206.72      191.49      8.65 o 
  -1   1  20      513.89      496.34     12.17 o 
   1   1  20      514.77      503.47     19.07 o 
   2   1  20      208.76      187.36      6.76 o 
   3   1  20      374.56      385.61     10.72 o 
   4   1  20      479.41      483.40     14.78 o 
   5   1  20       19.15       25.36      3.46 o 
   6   1  20      103.99       93.34      6.83 o 
   7   1  20        2.97        0.41      3.57 o 
   8   1  20       16.58       16.62      4.83 o 
  -8   2  20       19.45       19.21      6.86 o 
  -7   2  20       15.55       17.70      5.96 o 
  -6   2  20       21.25       18.89      4.12 o 
  -5   2  20       53.55       60.21      5.13 o 
  -4   2  20      302.88      257.24     14.28 o 
  -3   2  20      350.57      359.07     11.71 o 
  -2   2  20      615.93      590.30     16.74 o 
  -1   2  20      906.35      856.25     22.09 o 
   0   2  20      362.96      328.73     10.24 o 
   1   2  20      909.24      842.68     17.34 o 
   2   2  20      620.81      622.95     15.27 o 
   3   2  20      350.84      337.21     12.00 o 
   4   2  20      299.38      290.31     10.66 o 
   5   2  20       53.94       70.48      6.16 o 
   6   2  20       22.43       24.73      3.78 o 
   7   2  20       14.92       11.75      5.57 o 
   8   2  20       19.69       18.60      5.11 o 
  -8   3  20        8.86        5.95      6.40 o 
  -7   3  20       36.23       45.89      9.26 o 
  -6   3  20       23.67       28.14      5.66 o 
  -5   3  20       19.08       24.19      3.95 o 
  -4   3  20       19.75       29.66      3.88 o 
  -3   3  20      240.05      234.06      8.70 o 
  -2   3  20      123.38      129.27      5.73 o 
  -1   3  20       67.50       95.12     10.29 o 
   0   3  20       13.74       10.32      4.23 o 
   1   3  20       67.83       71.34      5.50 o 
   2   3  20      121.86      120.63      6.77 o 
   3   3  20      239.55      227.06      8.11 o 
   4   3  20       20.15       19.92      4.04 o 
   5   3  20       18.03       14.58      4.15 o 
   6   3  20       23.66       33.22      6.05 o 
   7   3  20       36.90       39.63      5.57 o 
   8   3  20        9.00       10.12      4.71 o 
  -7   4  20       17.26       12.51      5.27 o 
  -6   4  20        5.49        1.66      4.43 o 
  -5   4  20      119.97      140.03     25.50 o 
  -4   4  20      274.90      281.36     12.69 o 
  -3   4  20      312.66      321.49     21.26 o 
  -2   4  20       13.79        7.77      5.95 o 
  -1   4  20      399.40      345.50     22.18 o 
   0   4  20       25.73       26.87      5.05 o 
   1   4  20      397.57      356.44     16.86 o 
   2   4  20       13.85       18.16      4.18 o 
   3   4  20      309.46      298.20     11.78 o 
   4   4  20      275.70      274.77     14.02 o 
   5   4  20      119.88      134.62      7.89 o 
   6   4  20        5.59        4.64      3.98 o 
   7   4  20       16.47        7.10      5.50 o 
  -7   5  20       12.41       17.84      6.86 o 
  -6   5  20       37.45       31.14      5.88 o 
  -5   5  20       21.12       17.15      8.23 o 
  -4   5  20       29.30       20.81      8.69 o 
  -3   5  20      123.54      116.16     13.03 o 
  -2   5  20       33.54       31.33      8.23 o 
  -1   5  20      118.56      117.30     12.58 o 
   0   5  20       15.48        4.84      8.12 o 
   1   5  20      118.65      107.70      7.16 o 
   2   5  20       33.16       33.18      4.99 o 
   3   5  20      122.51      123.08      7.87 o 
   4   5  20       30.42       33.90      6.53 o 
   5   5  20       21.04       23.57      6.62 o 
   6   5  20       37.16       47.39      8.80 o 
   7   5  20       12.21       12.78     12.35 o 
  -5   6  20       38.04       43.90     10.98 o 
  -4   6  20      138.69      177.67     17.38 o 
  -3   6  20      147.21      160.06     16.01 o 
  -2   6  20       37.85       29.27      9.37 o 
  -1   6  20      123.39      126.47      9.78 o 
   0   6  20       72.19       65.79     16.69 o 
   1   6  20      123.22      133.39      8.31 o 
   2   6  20       38.87       41.96      5.82 o 
   3   6  20      147.05      145.94      8.92 o 
   4   6  20      136.68      171.49     17.26 o 
   5   6  20       38.30       38.80      7.42 o 
   6   6  20       32.05       26.72      7.25 o 
  -4   7  20       48.65       32.24     10.06 o 
  -3   7  20       21.39       37.50      9.83 o 
  -2   7  20       65.06       80.87      9.26 o 
  -1   7  20       36.69       38.18      7.00 o 
   0   7  20        2.06       -5.33      5.33 o 
   1   7  20       36.57       49.12      7.64 o 
   2   7  20       65.31       69.69      7.18 o 
   3   7  20       21.63       22.88      8.14 o 
   4   7  20       48.39       52.72      8.48 o 
   5   7  20        3.29        9.71      6.38 o 
  -2   8  20       55.29       64.48     12.58 o 
  -1   8  20       13.21       20.38      6.95 o 
   0   8  20       19.67       19.27      7.43 o 
   1   8  20       13.11       14.06      5.61 o 
   2   8  20       54.86       37.80      7.83 o 
   3   8  20       11.11        3.82      8.23 o 
   1   0  21      196.00      211.67      6.99 o 
   2   0  21     1312.42     1292.74     32.59 o 
   3   0  21      385.73      407.75     25.04 o 
   4   0  21      163.48      177.83      7.96 o 
   5   0  21       24.93       33.09      4.50 o 
   6   0  21       79.42       84.56      6.45 o 
   7   0  21        5.79        1.63      3.83 o 
   8   0  21        2.52        6.63      4.80 o 
  -8   1  21       10.43       19.17      5.82 o 
  -7   1  21       62.88       63.92      6.33 o 
  -6   1  21       79.14       99.85      6.59 o 
  -5   1  21      329.67      324.31     11.68 o 
  -4   1  21      119.43      138.21      8.11 o 
  -3   1  21      456.37      459.75     21.27 o 
  -2   1  21       22.42       24.85      7.96 o 
  -1   1  21      724.01      710.51     19.31 o 
   0   1  21     1766.69     1594.60     33.92 o 
   1   1  21      726.87      711.54     19.55 o 
   2   1  21       22.87       19.41      3.07 o 
   3   1  21      455.99      444.55     13.66 o 
   4   1  21      120.14      124.16      7.00 o 
   5   1  21      326.89      313.03     11.84 o 
   6   1  21       79.48       87.53      6.51 o 
   7   1  21       62.80       52.93      5.84 o 
   8   1  21       10.42       13.90      4.70 o 
  -8   2  21       52.35       69.51     10.29 o 
  -7   2  21      120.88      112.57     10.22 o 
  -6   2  21       61.57       60.65      7.37 o 
  -5   2  21      118.33      113.85     15.15 o 
  -4   2  21       59.46       61.62      4.97 o 
  -3   2  21      177.19      179.21      7.59 o 
  -2   2  21      436.64      451.08     18.12 o 
  -1   2  21      158.73      161.58      6.93 o 
   0   2  21        4.19       13.80      4.01 o 
   1   2  21      160.75      167.29      5.53 o 
   2   2  21      441.09      422.37     11.89 o 
   3   2  21      176.32      169.90      6.97 o 
   4   2  21       59.49       71.71      5.46 o 
   5   2  21      119.17      123.46      7.22 o 
   6   2  21       61.39       75.65      8.24 o 
   7   2  21      120.88      129.80      8.19 o 
   8   2  21       52.20       54.41      7.92 o 
  -7   3  21       75.96       71.27      8.57 o 
  -6   3  21      187.57      185.68     10.98 o 
  -5   3  21       32.18       25.29      4.02 o 
  -4   3  21       34.54       32.31      4.08 o 
  -3   3  21       22.39       19.22      3.11 o 
  -2   3  21      259.45      259.62     13.38 o 
  -1   3  21      697.45      617.37     32.47 o 
   0   3  21       93.62      104.20      7.77 o 
   1   3  21      702.19      629.44     19.31 o 
   2   3  21      258.70      256.92     10.46 o 
   3   3  21       22.38       15.69      3.37 o 
   4   3  21       32.64       38.56      7.19 o 
   5   3  21       32.44       31.69      4.74 o 
   6   3  21      187.69      209.40     10.06 o 
   7   3  21       75.90       75.74      6.80 o 
  -7   4  21        5.12        7.77      6.40 o 
  -6   4  21       41.42       32.19      5.70 o 
  -5   4  21       60.94       71.85     22.41 o 
  -4   4  21       43.13       43.22      9.37 o 
  -3   4  21       57.29       58.99     10.29 o 
  -2   4  21      327.94      342.75     21.72 o 
  -1   4  21       44.85       37.04      8.00 o 
   0   4  21        0.05        1.14      3.71 o 
   1   4  21       44.43       36.38      4.72 o 
   2   4  21      322.93      324.38     12.45 o 
   3   4  21       58.69       76.67      6.43 o 
   4   4  21       43.11       48.87      6.93 o 
   5   4  21       61.78       69.29      8.23 o 
   6   4  21       41.29       48.60      7.31 o 
   7   4  21        5.07        8.82      5.55 o 
  -6   5  21        6.88       10.52      8.23 o 
  -5   5  21      170.22      192.53     18.06 o 
  -4   5  21        7.96       17.61      8.23 o 
  -3   5  21      365.70      397.17     25.38 o 
  -2   5  21        8.14        2.06      6.63 o 
  -1   5  21        3.29       10.06      6.63 o 
   0   5  21        2.41        3.43      6.17 o 
   1   5  21        3.20        0.45      3.77 o 
   2   5  21        8.02       13.60      4.50 o 
   3   5  21      364.93      374.93     14.16 o 
   4   5  21        8.04        4.16      9.49 o 
   5   5  21      169.82      179.52     15.32 o 
   6   5  21        6.68        6.57      5.55 o 
  -5   6  21       13.98       30.87      9.83 o 
  -4   6  21       31.78       32.01      9.37 o 
  -3   6  21       17.41       24.01      8.69 o 
  -2   6  21        2.96        6.17      7.09 o 
  -1   6  21       39.30       47.19     13.49 o 
   0   6  21       28.46       29.71      6.62 o 
   1   6  21       40.44       51.16      6.17 o 
   2   6  21        2.83        3.03      4.44 o 
   3   6  21       17.66       19.89      5.23 o 
   4   6  21       33.09       32.15      7.36 o 
   5   6  21       13.71       26.25      7.00 o 
   6   6  21       23.54       19.74      7.06 o 
  -3   7  21       14.12       17.15      8.92 o 
  -2   7  21       45.48       67.01      9.37 o 
  -1   7  21       26.76       13.45      6.06 o 
   0   7  21       28.21       21.09     11.55 o 
   1   7  21       26.37       28.94      5.72 o 
   2   7  21       45.25       53.89      6.89 o 
   3   7  21       14.33       16.74      5.49 o 
   4   7  21      107.11      109.91     10.83 o 
  -2   8  21       21.88       37.27     10.52 o 
  -1   8  21       23.30       49.62     11.89 o 
   0   8  21        7.37       25.38     10.52 o 
   1   8  21       23.35       24.87      7.42 o 
   2   8  21       22.07       27.72      7.34 o 
   3   8  21       15.78       17.84      7.42 o 
   0   0  22      172.36      149.30      8.40 o 
   1   0  22      126.16      117.09      5.41 o 
   2   0  22      252.06      261.63     12.28 o 
   3   0  22        1.85        6.61     10.98 o 
   4   0  22        1.53        7.71      3.17 o 
   5   0  22       49.45       45.81      5.01 o 
   6   0  22       47.99       66.14      5.84 o 
   7   0  22       13.09       10.52      4.33 o 
   8   0  22       27.40       30.33      6.86 o 
  -8   1  22       11.23        9.27      5.21 o 
  -7   1  22       79.98       87.92      6.89 o 
  -6   1  22      137.89      122.89     10.96 o 
  -5   1  22      174.69      152.04     12.28 o 
  -4   1  22       48.99       43.85      4.63 o 
  -3   1  22      803.05      769.22     26.56 o 
  -2   1  22      286.75      282.81     10.17 o 
  -1   1  22      138.04      147.82      9.67 o 
   1   1  22      137.14      138.43      5.83 o 
   2   1  22      285.68      291.12      8.98 o 
   3   1  22      814.07      791.38     18.84 o 
   4   1  22       50.38       51.74      6.58 o 
   5   1  22      175.37      145.57     15.72 o 
   6   1  22      138.72      129.12      7.61 o 
   7   1  22       81.32       96.26      7.37 o 
   8   1  22       11.26        9.15      4.59 o 
  -7   2  22       36.32       36.16      5.29 o 
  -6   2  22       25.50       27.56      5.63 o 
  -5   2  22       28.90       26.99      4.25 o 
  -4   2  22       25.59       18.24      3.56 o 
  -3   2  22       85.69       81.65      5.27 o 
  -2   2  22      228.66      242.05     11.47 o 
  -1   2  22       59.10       67.54      9.26 o 
   0   2  22        9.63        8.33      3.26 o 
   1   2  22       57.21       72.72      5.05 o 
   2   2  22      230.71      241.84      8.24 o 
   3   2  22       85.60       85.56      5.03 o 
   4   2  22       26.43       25.94      4.23 o 
   5   2  22       28.79       26.40      4.47 o 
   6   2  22       25.26       29.21      6.53 o 
   7   2  22       37.02       33.84      5.42 o 
  -7   3  22       10.17        3.89      5.95 o 
  -6   3  22       70.81       77.41      6.16 o 
  -5   3  22        3.46        8.29      5.89 o 
  -4   3  22       62.31       61.89      4.89 o 
  -3   3  22        2.54        4.32      7.66 o 
  -2   3  22       65.88       72.71      9.60 o 
  -1   3  22       66.11       63.34      9.37 o 
   0   3  22        0.84        4.28      3.68 o 
   1   3  22       65.41       65.45      5.58 o 
   2   3  22       65.27       58.34      5.49 o 
   3   3  22        2.44       -0.19      3.92 o 
   4   3  22       61.89       64.28      7.75 o 
   5   3  22        3.49       10.18      3.91 o 
   6   3  22       70.47       77.70      6.91 o 
   7   3  22       10.50       14.35      6.19 o 
  -7   4  22        8.61       12.80      6.63 o 
  -6   4  22       11.28       10.79      7.66 o 
  -5   4  22       22.80       23.32      8.69 o 
  -4   4  22      163.45      161.43     15.32 o 
  -3   4  22       34.00       41.39      9.37 o 
  -2   4  22       51.04       57.39      9.60 o 
  -1   4  22        3.16        1.37      5.95 o 
   0   4  22      143.01      141.26      9.29 o 
   1   4  22        3.05        6.29      3.48 o 
   2   4  22       50.72       57.64      6.80 o 
   3   4  22       34.72       31.17      4.97 o 
   4   4  22      164.36      170.82     11.33 o 
   5   4  22       22.39       28.16      6.25 o 
   6   4  22       10.88        5.56      5.41 o 
   7   4  22        8.83       15.61      6.15 o 
  -5   5  22       10.94        9.37      8.46 o 
  -4   5  22       58.19       62.42     11.66 o 
  -3   5  22      103.88      138.34     14.63 o 
  -2   5  22       18.09        8.92      6.86 o 
  -1   5  22      323.39      315.63     15.10 o 
   0   5  22       12.77       21.05      5.49 o 
   1   5  22      321.48      294.93     16.70 o 
   2   5  22       18.70       15.88      4.65 o 
   3   5  22      104.65      102.92      7.79 o 
   4   5  22       57.90       47.20      8.35 o 
   5   5  22       10.84       17.69      6.44 o 
   6   5  22       21.80       26.51      6.97 o 
  -4   6  22        9.41       12.35      8.69 o 
  -3   6  22      102.51      110.67     14.41 o 
  -2   6  22       93.79       94.89     13.03 o 
  -1   6  22       69.63       84.90      8.73 o 
   0   6  22       95.47      125.54     18.41 o 
   1   6  22       69.27       76.93      7.15 o 
   2   6  22       93.26      111.28      8.25 o 
   3   6  22      102.05       93.94      7.82 o 
   4   6  22        9.24        9.77      9.49 o 
   5   6  22       99.65       99.45      9.99 o 
  -2   7  22       14.73       14.84      6.15 o 
  -1   7  22       88.09      109.10     11.78 o 
   0   7  22        1.54       -4.18      5.77 o 
   1   7  22       88.58      109.10      8.49 o 
   2   7  22       15.26       10.25      5.78 o 
   3   7  22       42.26       56.59      8.73 o 
   4   7  22       68.43       83.15     13.60 o 
  -2   8  22        5.52       16.46      9.15 o 
  -1   8  22        4.49       16.23      9.15 o 
   0   8  22       15.39       13.95     10.52 o 
   1   8  22        4.51        4.40      6.53 o 
   2   8  22        5.46        7.94      6.70 o 
   1   0  23      174.01      174.15      6.55 o 
   2   0  23      402.24      402.00     16.24 o 
   3   0  23        3.81       13.94      4.75 o 
   4   0  23       86.90       91.53      8.15 o 
   5   0  23      124.63      115.75      6.95 o 
   6   0  23        1.32        6.42      3.93 o 
   7   0  23       28.54       36.99      5.34 o 
  -7   1  23        7.33       11.15      4.34 o 
  -6   1  23       12.59        7.37      3.75 o 
  -5   1  23        8.54        5.35      3.33 o 
  -4   1  23      211.61      199.55     11.06 o 
  -3   1  23      196.63      184.34     10.42 o 
  -2   1  23       59.22       56.02      6.40 o 
  -1   1  23       94.42       89.66      9.59 o 
   0   1  23      986.81      924.26     21.22 o 
   1   1  23       95.05       89.56      4.82 o 
   2   1  23       58.56       58.14      4.18 o 
   3   1  23      195.01      183.61      8.53 o 
   4   1  23      212.16      225.89     21.04 o 
   5   1  23        8.39        4.48      4.82 o 
   6   1  23       12.46       10.18      4.12 o 
   7   1  23        7.42        4.55      4.14 o 
  -7   2  23       15.76       11.91      4.40 o 
  -6   2  23       12.68        8.78      3.95 o 
  -5   2  23       59.56       59.26      8.88 o 
  -4   2  23        7.53       10.61      4.34 o 
  -3   2  23      252.64      249.47      9.07 o 
  -2   2  23       70.46       63.32     11.89 o 
  -1   2  23      230.81      205.95     10.29 o 
   0   2  23      165.56      168.82      7.78 o 
   1   2  23      232.67      221.33     13.31 o 
   2   2  23       72.51       76.18      4.65 o 
   3   2  23      248.98      227.63      8.22 o 
   4   2  23        7.57        5.92      3.14 o 
   5   2  23       60.75       53.78     11.09 o 
   6   2  23       13.33       19.31      6.14 o 
   7   2  23       15.59        2.31      6.17 o 
  -7   3  23        9.78        7.32      6.40 o 
  -6   3  23       19.30       17.16      4.19 o 
  -5   3  23      126.98      106.52      9.53 o 
  -4   3  23        3.69       -0.91      5.49 o 
  -3   3  23      101.99      114.78     12.80 o 
  -2   3  23       79.36       75.23     10.29 o 
  -1   3  23      100.54       67.45      9.83 o 
   0   3  23       44.26       49.50      6.44 o 
   1   3  23      101.23       92.56      6.33 o 
   2   3  23       79.01       87.15      6.73 o 
   3   3  23      100.47       91.69      6.54 o 
   4   3  23        3.92        3.06      4.43 o 
   5   3  23      126.96      122.91      9.50 o 
   6   3  23       19.53       16.99     10.52 o 
   7   3  23        9.50       24.73      8.46 o 
  -5   4  23        2.95       -2.29      6.86 o 
  -4   4  23        2.17        6.17      7.09 o 
  -3   4  23       20.51       21.49      7.55 o 
  -2   4  23       80.14       89.18     11.66 o 
  -1   4  23       68.50       50.08      9.60 o 
   0   4  23       82.42       65.85      7.09 o 
   1   4  23       67.47       79.29      6.36 o 
   2   4  23       77.06       60.54      6.07 o 
   3   4  23       20.18       14.76      4.52 o 
   4   4  23        1.95        0.59      4.66 o 
   5   4  23        2.90        2.95      4.59 o 
   6   4  23       22.95       41.04      8.46 o 
  -5   5  23       31.94       40.93     10.75 o 
  -4   5  23       27.97       20.12      9.15 o 
  -3   5  23        2.66        9.37      8.00 o 
  -2   5  23        2.92        0.46      6.86 o 
  -1   5  23        9.72       14.85     10.63 o 
   0   5  23       43.10       31.40      9.49 o 
   1   5  23       10.06        5.22      4.11 o 
   2   5  23        2.72        6.56      4.30 o 
   3   5  23        2.82        4.05      5.48 o 
   4   5  23       27.86       22.30      6.38 o 
   5   5  23       32.20       29.27     11.43 o 
   6   5  23       34.24       46.10      8.01 o 
  -3   6  23       48.57       49.62     10.98 o 
  -2   6  23       66.20       86.89     13.26 o 
  -1   6  23       94.80      115.15     13.03 o 
   0   6  23      130.20      170.69     12.12 o 
   1   6  23       95.26      116.52     11.94 o 
   2   6  23       67.44       78.24      7.39 o 
   3   6  23       47.87       46.32      6.47 o 
   4   6  23       30.96       31.28      7.27 o 
   5   6  23       69.24       73.23      9.52 o 
  -2   7  23       12.31       18.06      8.92 o 
  -1   7  23       16.69       29.21      7.49 o 
   0   7  23        2.72       -2.05      5.81 o 
   1   7  23       16.63       24.84      7.69 o 
   2   7  23       12.36       11.11      6.15 o 
   3   7  23       14.96       15.81      9.37 o 
   0   8  23       57.41       77.74     15.55 o 
   0   0  24      819.21      815.98     27.41 o 
   1   0  24      395.84      352.52     12.28 o 
   2   0  24      121.90      116.66      8.23 o 
   3   0  24      921.76      881.85     30.23 o 
   4   0  24       10.26       34.78      7.09 o 
   5   0  24      140.32      137.65      7.75 o 
   6   0  24       20.68       23.99      4.64 o 
   7   0  24        7.55       -0.71      4.13 o 
  -7   1  24       12.03       10.21      4.57 o 
  -6   1  24       41.70       41.97      5.27 o 
  -5   1  24       52.76       40.72      4.91 o 
  -4   1  24      443.63      426.74     14.21 o 
  -3   1  24      440.00      412.36     22.52 o 
  -2   1  24        3.24       10.29      4.19 o 
  -1   1  24       17.19       24.47      4.68 o 
   0   1  24        0.50       14.38      5.18 o 
   1   1  24       17.25       22.66      2.70 o 
   2   1  24        2.99        9.60      3.48 o 
   3   1  24      440.71      423.28     14.16 o 
   4   1  24      443.17      445.39     26.30 o 
   5   1  24       50.80       46.87      7.00 o 
   6   1  24       41.07       36.43      7.18 o 
   7   1  24       11.79       11.99      4.57 o 
  -7   2  24       28.57       32.25      8.12 o 
  -6   2  24        9.51       13.49      4.16 o 
  -5   2  24        2.42        7.53      5.02 o 
  -4   2  24       41.34       30.81      5.35 o 
  -3   2  24       76.18       61.81      6.62 o 
  -2   2  24      387.53      365.33     15.55 o 
  -1   2  24       81.00       86.39      6.84 o 
   0   2  24       48.08       66.83      6.05 o 
   1   2  24       81.68       94.54      7.57 o 
   2   2  24      388.92      392.14     13.27 o 
   3   2  24       75.26       59.65     12.19 o 
   4   2  24       42.23       43.72      6.09 o 
   5   2  24        2.53        3.90      5.09 o 
   6   2  24        9.61        4.60      5.33 o 
   7   2  24       28.51       23.59      7.03 o 
  -6   3  24        0.18        3.81      5.78 o 
  -5   3  24       23.42       27.16      9.26 o 
  -4   3  24       45.77       67.45     10.52 o 
  -3   3  24       65.14       48.25      9.37 o 
  -2   3  24      187.79      186.81     16.01 o 
  -1   3  24       55.01       53.51      9.15 o 
   0   3  24        0.03        5.44      3.15 o 
   1   3  24       54.61       68.24      5.75 o 
   2   3  24      184.09      181.36      9.09 o 
   3   3  24       64.39       62.44      5.82 o 
   4   3  24       46.51       44.38      6.67 o 
   5   3  24       23.81       41.62     10.75 o 
   6   3  24        0.12       -4.12      7.09 o 
  -5   4  24       11.56       21.26      9.15 o 
  -4   4  24       56.83       47.56     10.75 o 
  -3   4  24       13.67       20.35      8.00 o 
  -2   4  24        4.39       -1.60      6.40 o 
  -1   4  24       50.67       71.34     10.98 o 
   0   4  24        1.41        3.39      3.72 o 
   1   4  24       49.50       50.24      5.72 o 
   2   4  24        4.55       -1.27      3.96 o 
   3   4  24       13.33       16.40      4.61 o 
   4   4  24       56.76       66.13     13.15 o 
   5   4  24       11.48       10.30      5.55 o 
   6   4  24       26.81       26.95      6.80 o 
  -4   5  24        7.88       13.95      8.46 o 
  -3   5  24       53.85       43.22     10.29 o 
  -2   5  24      250.45      259.52     20.35 o 
  -1   5  24       29.10       27.03      7.77 o 
   0   5  24       23.42       40.97      6.87 o 
   1   5  24       28.93       28.78      5.29 o 
   2   5  24      247.45      270.40     13.07 o 
   3   5  24       54.04       58.81      6.56 o 
   4   5  24        7.93        7.38      5.74 o 
   5   5  24        6.57        9.98      5.86 o 
  -3   6  24        6.35       16.69      9.37 o 
  -2   6  24       11.45       16.92      8.69 o 
  -1   6  24      251.05      295.58     15.59 o 
   0   6  24        6.53        8.94      4.82 o 
   1   6  24      252.55      249.58     12.14 o 
   2   6  24       11.20       18.57      5.54 o 
   3   6  24        6.25        5.35      4.98 o 
   4   6  24       43.04       37.49     14.86 o 
  -2   7  24        7.65       19.89      9.15 o 
  -1   7  24      191.63      226.37     19.66 o 
   0   7  24        0.12       11.79      8.23 o 
   1   7  24      191.15      194.04     21.38 o 
   2   7  24        7.87       -2.74      5.66 o 
   3   7  24        0.86       -3.99      6.06 o 
   1   0  25        0.89        9.73      4.23 o 
   2   0  25       15.85        2.40      5.09 o 
   3   0  25      155.94      152.18     16.23 o 
   4   0  25       12.11        8.60      4.93 o 
   5   0  25      409.20      412.23     18.51 o 
   6   0  25       15.21       11.96      4.23 o 
   7   0  25        0.08       -3.87      3.87 o 
  -7   1  25       11.06        1.07      7.20 o 
  -6   1  25       30.50       36.18      5.10 o 
  -5   1  25       34.90       38.80      4.96 o 
  -4   1  25      103.79      122.96     11.09 o 
  -3   1  25       87.88       91.70      8.08 o 
  -2   1  25      352.06      330.77     14.63 o 
  -1   1  25      116.49      110.87      7.84 o 
   0   1  25       23.52       15.30      3.47 o 
   1   1  25      118.18      112.68      9.29 o 
   2   1  25      348.98      332.31     11.95 o 
   3   1  25       89.19       98.43      6.58 o 
   4   1  25      104.62      121.43      9.43 o 
   5   1  25       34.59       36.74      6.74 o 
   6   1  25       30.03       33.05      7.19 o 
   7   1  25       11.05        9.86      4.67 o 
  -6   2  25      141.44      143.72      8.17 o 
  -5   2  25       29.80       35.16      5.22 o 
  -4   2  25      229.20      242.71     12.83 o 
  -3   2  25        3.70        4.25      4.34 o 
  -2   2  25       93.18      109.13      8.06 o 
  -1   2  25      100.65      102.67     11.43 o 
   0   2  25        4.30        2.98      3.20 o 
   1   2  25      101.08       96.37      6.48 o 
   2   2  25       93.40      101.63      6.53 o 
   3   2  25        3.54        0.29      4.77 o 
   4   2  25      224.92      226.83     18.98 o 
   5   2  25       30.15       36.81      6.80 o 
   6   2  25      140.63      147.19     11.33 o 
  -6   3  25        2.80        4.57      6.86 o 
  -5   3  25       30.51       24.69      9.15 o 
  -4   3  25       32.20       47.56      9.83 o 
  -3   3  25      175.62      190.93     16.69 o 
  -2   3  25       55.27       64.48     10.75 o 
  -1   3  25      165.01      192.07     15.55 o 
   0   3  25       25.47       22.90      4.30 o 
   1   3  25      164.30      177.50      9.00 o 
   2   3  25       55.77       67.42      6.11 o 
   3   3  25      176.84      177.13      9.28 o 
   4   3  25       31.92       30.17      6.31 o 
   5   3  25       30.38       17.15      8.92 o 
   6   3  25        2.72        5.49      7.55 o 
  -5   4  25       25.06       30.64     10.06 o 
  -4   4  25       14.94       16.23      8.00 o 
  -3   4  25       73.95       80.94     11.89 o 
  -2   4  25       23.07       13.03      8.00 o 
  -1   4  25       14.51        8.69      6.63 o 
   0   4  25      308.28      319.98     12.71 o 
   1   4  25       14.12       11.29      4.37 o 
   2   4  25       24.53       23.27      5.15 o 
   3   4  25       73.87       77.51      6.90 o 
   4   4  25       14.52        3.95     13.95 o 
   5   4  25       24.80       33.08     10.18 o 
  -4   5  25       22.44       43.22     11.20 o 
  -3   5  25       76.89       87.80     13.03 o 
  -2   5  25       84.63       72.71     11.89 o 
  -1   5  25      120.61      121.50     10.18 o 
   0   5  25        6.27        5.00      4.23 o 
   1   5  25      119.65      117.00      8.31 o 
   2   5  25       84.84       81.07      7.24 o 
   3   5  25       76.63       79.98      7.48 o 
   4   5  25       22.50       22.50      6.84 o 
   5   5  25       11.52        9.59      6.12 o 
  -2   6  25       11.44       28.81     10.52 o 
  -1   6  25       80.60       96.20      9.77 o 
   0   6  25        9.41        1.57      4.68 o 
   1   6  25       80.82       89.50      7.82 o 
   2   6  25       11.07        7.66      5.09 o 
   3   6  25       91.52       87.62      9.62 o 
   4   6  25        0.99       -5.34      5.34 o 
  -1   7  25        6.80       33.84     10.75 o 
   0   7  25      186.48      177.58     14.18 o 
   1   7  25        6.66       15.62      7.89 o 
   0   0  26       19.53       15.86      4.59 o 
   1   0  26      845.84      808.96     22.57 o 
   2   0  26        4.70        8.69      4.37 o 
   3   0  26        7.90       13.51      4.93 o 
   4   0  26       56.58       55.27     12.58 o 
   5   0  26        9.81       10.63      5.66 o 
   6   0  26       45.06       49.92      6.13 o 
  -6   1  26       34.02       27.08      4.98 o 
  -5   1  26       37.68       49.72      5.52 o 
  -4   1  26       32.95       38.97     13.95 o 
  -3   1  26       24.64       20.88      5.08 o 
  -2   1  26       23.04       30.18      5.41 o 
  -1   1  26       45.23       51.45      5.55 o 
   0   1  26      161.68      153.15      6.38 o 
   1   1  26       44.93       48.21      7.55 o 
   2   1  26       22.94       19.90      4.10 o 
   3   1  26       24.10       24.61      4.33 o 
   4   1  26       32.85       32.68      6.37 o 
   5   1  26       36.28       46.87      7.43 o 
   6   1  26       34.57       38.27      7.44 o 
  -6   2  26       20.34       17.60      4.61 o 
  -5   2  26        0.45        6.76      5.17 o 
  -4   2  26       55.43       77.09     20.69 o 
  -3   2  26       96.44      109.83      8.87 o 
  -2   2  26      124.76      135.36     13.49 o 
  -1   2  26       44.88       53.73      9.37 o 
   0   2  26        8.11        8.97      3.51 o 
   1   2  26       45.36       59.75      7.83 o 
   2   2  26      125.08      130.11      9.59 o 
   3   2  26       96.05      117.92      9.34 o 
   4   2  26       54.30       60.59     11.43 o 
   5   2  26        0.40        3.89      8.00 o 
   6   2  26       20.47       19.89      9.83 o 
  -5   3  26       61.34       54.65     11.89 o 
  -4   3  26       71.30       62.19     11.66 o 
  -3   3  26        9.70        0.00      6.17 o 
  -2   3  26       89.83       94.66     12.35 o 
  -1   3  26       86.60       80.49     11.20 o 
   0   3  26        3.26        4.36      3.65 o 
   1   3  26       86.42       81.31      6.62 o 
   2   3  26       88.81       82.83      6.72 o 
   3   3  26        9.90       12.34      4.44 o 
   4   3  26       71.97       77.06     12.58 o 
   5   3  26       60.83       60.59     12.58 o 
   6   3  26       17.18       20.12     10.29 o 
  -4   4  26        5.54       10.52      8.46 o 
  -3   4  26       54.67       62.88     11.66 o 
  -2   4  26       23.93       38.41      9.83 o 
  -1   4  26      103.14      113.86      9.27 o 
   0   4  26       29.55       30.62      5.07 o 
   1   4  26      103.91      100.42      7.65 o 
   2   4  26       24.04       24.39      5.30 o 
   3   4  26       53.31       54.91      6.34 o 
   4   4  26        5.54        6.71      8.69 o 
   5   4  26       71.91       80.03     13.95 o 
  -3   5  26       42.49       48.25     11.20 o 
  -2   5  26       23.92       17.38      9.37 o 
  -1   5  26       55.92       74.05     11.78 o 
   0   5  26       64.47       74.91      7.10 o 
   1   5  26       55.70       61.35      6.81 o 
   2   5  26       23.53       10.35      4.77 o 
   3   5  26       43.31       48.93      6.51 o 
   4   5  26        0.15       -3.11      5.00 o 
  -2   6  26       23.22       40.47     10.29 o 
  -1   6  26      139.84      182.24     18.06 o 
   0   6  26       39.16       28.88      5.98 o 
   1   6  26      138.96      145.51      9.88 o 
   2   6  26       22.62       24.15      7.11 o 
   3   6  26       20.13       25.50      7.19 o 
   1   0  27       34.60       48.25      4.81 o 
   2   0  27       54.71       55.39      6.52 o 
   3   0  27       41.21       52.94      6.93 o 
   4   0  27        5.78        8.21      5.11 o 
   5   0  27        0.75        2.57      5.26 o 
   6   0  27        2.79        7.94      7.66 o 
  -6   1  27       45.08       57.79      6.16 o 
  -5   1  27       52.16       53.31      7.58 o 
  -4   1  27       57.22       78.87      9.15 o 
  -3   1  27      135.42      134.21      9.62 o 
  -2   1  27       73.77       93.09      7.84 o 
  -1   1  27       65.10       71.07      5.58 o 
   0   1  27      115.31      124.82      9.05 o 
   1   1  27       65.79       78.19      7.52 o 
   2   1  27       74.49       80.23      8.08 o 
   3   1  27      134.29      135.31     13.83 o 
   4   1  27       56.58       68.47      7.88 o 
   5   1  27       51.81       59.51      7.99 o 
   6   1  27       44.69       62.41      8.62 o 
  -5   2  27       11.04       13.92      5.79 o 
  -4   2  27       45.06       50.57      7.09 o 
  -3   2  27       70.92       72.26     11.43 o 
  -2   2  27        0.09       -3.66      6.17 o 
  -1   2  27       45.04       45.27      9.37 o 
   0   2  27       64.02       79.12      6.57 o 
   1   2  27       45.35       49.36     12.80 o 
   2   2  27        0.08        3.20      4.69 o 
   3   2  27       70.62       57.51      7.59 o 
   4   2  27       43.60       63.34     11.66 o 
   5   2  27       11.03       -5.03      7.32 o 
  -4   3  27       81.85       79.34     12.12 o 
  -3   3  27      116.22      111.81     13.95 o 
  -2   3  27      107.07       95.35     12.35 o 
  -1   3  27       88.92       98.55     12.58 o 
   0   3  27        1.20       -3.19      3.36 o 
   1   3  27       88.14       97.00      7.25 o 
   2   3  27      106.62      100.47      7.37 o 
   3   3  27      116.67      122.92     10.52 o 
   4   3  27       82.75       62.65     12.12 o 
   5   3  27       78.11       96.26     14.86 o 
  -4   4  27       25.59       23.78      9.83 o 
  -3   4  27      119.81      142.22     16.01 o 
  -2   4  27       32.60       37.04     10.29 o 
  -1   4  27       27.61       33.16      6.53 o 
   0   4  27       93.57      106.80      7.97 o 
   1   4  27       27.50       36.89      5.71 o 
   2   4  27       32.24       36.93      9.78 o 
   3   4  27      119.38      138.96     11.55 o 
   4   4  27       25.40       43.67     11.43 o 
  -2   5  27       62.85       79.34     13.26 o 
  -1   5  27       55.22       52.52     11.78 o 
   0   5  27        6.60        0.68      4.27 o 
   1   5  27       55.76       57.42      6.84 o 
   2   5  27       63.78       68.20      7.13 o 
   3   5  27      119.68      170.11     15.09 o 
  -2   6  27       48.47       53.96     11.66 o 
  -1   6  27       55.64       68.37     12.58 o 
   0   6  27       11.78        1.17      6.97 o 
   1   6  27       55.69       73.93      9.15 o 
   2   6  27       47.96       40.58      9.72 o 
   0   0  28      415.96      446.56     25.61 o 
   1   0  28        0.50       -0.03      3.89 o 
   2   0  28      308.01      320.62     14.79 o 
   3   0  28        0.12        8.36      7.09 o 
   4   0  28       10.13       17.86      8.00 o 
   5   0  28       28.58       38.66      7.28 o 
  -5   1  28       43.57       55.97     20.69 o 
  -4   1  28       94.33      106.22      9.95 o 
  -3   1  28       41.99       47.20      7.66 o 
  -2   1  28       35.09       44.45     12.46 o 
  -1   1  28       71.76       89.28      7.92 o 
   0   1  28       41.63       62.92      8.23 o 
   1   1  28       72.22       90.03      8.25 o 
   2   1  28       34.85       37.36     15.32 o 
   3   1  28       42.01       36.36      9.60 o 
   4   1  28       93.94      100.61     13.95 o 
   5   1  28       43.97       37.73     10.52 o 
  -5   2  28        0.08       -2.68      5.05 o 
  -4   2  28       36.11       53.28     10.98 o 
  -3   2  28       65.70       71.34     11.43 o 
  -2   2  28      136.51      154.11     15.09 o 
  -1   2  28      214.04      252.40     14.86 o 
   0   2  28      106.04      102.62     13.15 o 
   1   2  28      213.95      224.93     13.26 o 
   2   2  28      136.32      154.69     10.99 o 
   3   2  28       65.96       84.60      8.55 o 
   4   2  28       37.22       54.88     11.66 o 
   5   2  28        0.07       -4.57      7.77 o 
  -4   3  28       33.80       19.66      9.15 o 
  -3   3  28        7.38       -0.91      7.09 o 
  -2   3  28       29.05       33.61      9.60 o 
  -1   3  28       11.31        2.29      7.32 o 
   0   3  28       14.20       11.57      5.30 o 
   1   3  28       11.04       12.41      4.60 o 
   2   3  28       29.16       37.35      7.19 o 
   3   3  28        7.54       13.20      6.52 o 
   4   3  28       33.54       36.81     10.29 o 
  -3   4  28      230.29      277.36     22.64 o 
  -2   4  28        5.08       -7.09      7.09 o 
  -1   4  28      124.81      138.44     10.58 o 
   0   4  28        2.19        2.77      4.00 o 
   1   4  28      123.75      118.94      8.44 o 
   2   4  28        5.02       -4.89      4.89 o 
   3   4  28      232.12      282.44     15.92 o 
   4   4  28       49.23       51.90     12.12 o 
  -1   5  28        4.75       -3.70      5.22 o 
   0   5  28        0.97       -3.31      4.34 o 
   1   5  28        4.72       -3.54      4.43 o 
   2   5  28        7.32       -0.78      4.66 o 
   1   0  29       83.53      104.19     24.47 o 
   2   0  29       62.39       61.28     10.29 o 
   3   0  29        0.19       -1.80      4.43 o 
   4   0  29       40.78       50.90     11.09 o 
   5   0  29       19.14       17.72     10.75 o 
  -5   1  29       35.93       32.74      7.19 o 
  -4   1  29       76.58       79.92      9.37 o 
  -3   1  29        1.30        2.73      4.61 o 
  -2   1  29       66.38       58.08     10.06 o 
  -1   1  29       23.75       27.94      5.90 o 
   0   1  29       20.53       22.29      7.77 o 
   1   1  29       22.82       34.53      9.37 o 
   2   1  29       66.67       72.03     10.98 o 
   3   1  29        1.35       -1.83      5.95 o 
   4   1  29       76.37       58.76     12.12 o 
   5   1  29       36.26       44.36     11.43 o 
  -4   2  29       33.37       35.90     10.06 o 
  -3   2  29       15.46       15.09      7.55 o 
  -2   2  29        6.26        6.17      7.55 o 
  -1   2  29       24.51       29.52      8.12 o 
   0   2  29      115.09      116.60      9.54 o 
   1   2  29       24.60       27.24      6.28 o 
   2   2  29        6.14       15.89      8.46 o 
   3   2  29       15.42        7.50      5.74 o 
   4   2  29       33.81       35.21     10.75 o 
  -3   3  29       17.97       20.58      9.15 o 
  -2   3  29        2.63       -6.17      6.17 o 
  -1   3  29       99.74      101.59      9.29 o 
   0   3  29        0.14        2.16      3.91 o 
   1   3  29      100.35      107.26      9.70 o 
   2   3  29        2.68       -3.37     11.32 o 
   3   3  29       17.74       13.53      6.63 o 
   4   3  29      112.32      133.53     16.23 o 
  -2   4  29       29.47       33.16     10.52 o 
  -1   4  29       13.37       16.56      4.80 o 
   0   4  29        0.01       -2.01      4.00 o 
   1   4  29       13.25       21.28      5.24 o 
   2   4  29       29.65       27.32      7.32 o 
   3   4  29       22.58       17.32      6.87 o 
  -1   5  29       16.58        0.91      7.32 o 
   0   5  29        4.89        4.02      5.38 o 
   1   5  29       16.54       23.36      6.62 o 
   0   0  30      299.33      300.22     20.58 o 
   1   0  30       54.99       65.62     10.52 o 
   2   0  30       16.48       17.15      8.00 o 
   3   0  30        2.53        1.60      7.09 o 
   4   0  30       14.20        8.46      8.00 o 
  -4   1  30        5.33        2.63      5.08 o 
  -3   1  30       52.07       85.29     11.89 o 
  -2   1  30       55.51       66.92      7.52 o 
  -1   1  30       30.01       36.47      6.31 o 
   0   1  30        1.08        9.60      6.86 o 
   1   1  30       29.91       30.64      9.37 o 
   2   1  30       56.11       65.17     11.66 o 
   3   1  30       52.48       69.51     11.89 o 
   4   1  30        5.31       13.03      8.46 o 
  -3   2  30       26.31       17.38      8.69 o 
  -2   2  30       40.23       48.47     10.52 o 
  -1   2  30       50.07       57.13      7.52 o 
   0   2  30       12.09        3.19      6.63 o 
   1   2  30       50.44       53.70     12.80 o 
   2   2  30       40.38       48.24     13.38 o 
   3   2  30       26.32       31.78      9.83 o 
  -3   3  30       22.33       29.73     10.29 o 
  -2   3  30       24.06       23.78      9.60 o 
  -1   3  30       14.94       19.35      7.63 o 
   0   3  30       98.77      103.26     19.32 o 
   1   3  30       14.86       12.88      6.22 o 
   2   3  30       24.32       24.49      6.90 o 
   3   3  30       22.50       13.18      7.89 o 
  -1   4  30       18.69       18.33      4.99 o 
   0   4  30       44.41       44.36      6.36 o 
   1   4  30       18.72       16.21      7.09 o 
   2   4  30       10.76       15.68      9.83 o 
   1   0  31       65.02       90.32     11.66 o 
   2   0  31        3.43       18.98      8.23 o 
   3   0  31       12.77       29.04      9.83 o 
  -3   1  31       16.32       15.32      8.46 o 
  -2   1  31       31.04       21.72      8.00 o 
  -1   1  31       84.06       83.46     11.66 o 
   0   1  31      159.20      140.85     14.63 o 
   1   1  31       84.35       78.20     11.66 o 
   2   1  31       30.77       59.22     10.75 o 
   3   1  31       16.13       19.89      8.69 o 
  -2   2  31       48.99       76.37     12.12 o 
  -1   2  31       37.68       39.34      8.80 o 
   0   2  31        4.57       -5.23     12.80 o 
   1   2  31       38.07       37.50     10.29 o 
   2   2  31       48.61       78.66     12.58 o 
  -2   3  31       16.08        4.34      8.69 o 
  -1   3  31       37.03       42.74      8.35 o 
   0   3  31       10.45        5.10      5.33 o 
   1   3  31       36.78       28.40      6.97 o 
   2   3  31       16.09        8.69      8.00 o 
   2   0  32        1.86        6.86      7.32 o 
  -1   1  32       75.42       55.11     10.75 o 
   0   1  32        4.26        5.03      6.86 o 
   1   1  32       75.66       89.63     12.58 o 
   2   1  32       69.20       62.19     11.66 o 
  -1   2  32       21.66       22.65      6.46 o 
   0   2  32        1.45        2.06      6.86 o 
   1   2  32       22.00       19.21      8.92 o 
                                                 
